# Supplementary material for: Tetra­ethyl­ammonium dicyanidobis(ethane-1,2-dithiol­ato)tetra-μ3-sulfido-dimolybdenum(V)dicopper(I)
Source: Acta Crystallogr Sect E Struct Rep Online. 2009 Oct 31;65(Pt 11):m1485. doi: 10.1107/S1600536809044821 (PMC2971270; doi:10.1107/S1600536809044821)
Supplement: Supplementary file 1 [file e-65-m1485-sup1.cif]

##############################################################################
###                                                                        ###
###        Electronic paper (Acta Crystallographica Section E)             ###
###                                                                        ###
##############################################################################
#                                                                            #
# This CIF contains the data in a paper accepted for publication in Acta     #
# Crystallographica Section E. It conforms to the requirements of Notes      #
# for Authors for Section E, and has been peer reviewed under the auspices   #
# of the IUCr Commission on Journals.                                        #
#                                                                            #
# Full details of the Crystallographic Information File format               #
# are given in the paper "The Crystallographic Information File (CIF):       #
# a New Standard Archive File for Crystallography" by S. R. Hall, F. H.      #
# Allen and I. D. Brown [Acta Cryst. (1991), A47, 655-685].                  #
#                                                                            #
# The current version of the core CIF dictionary is obtainable from          #
# ftp://ftp.iucr.org/pub/cif_core.dic. The current version number is 2.4.    #
#                                                                            #
# Software is freely available for graphical display of the structure(s) in  #
# this CIF.  For information consult the CIF home page http://www.iucr.org/  #
# cif/home.html                                                              #
#                                                                            #
# This file may be used for bona fide research purposes within the           #
# scientific community so long as proper attribution is given to the journal # 
# article from which it was obtained.                                        #
#                                                                            #
##############################################################################
                                             
data_I
_audit_creation_method     SHELXL-97
_chemical_name_systematic
;
;
_chemical_name_common
;
Tetraethylammonium dicyanidobis(ethane-1,2-
dithiolato)tetra-\m~3~-sulfido-dimolybdenum(V)dicopper(I)
;
_chemical_formula_moiety     '2(C8 H20 N +), C6 H8 Cu2 Mo2 N2 S8 2-'
_chemical_formula_sum     'C22 H48 Cu2 Mo2 N4 S8'
_chemical_formula_iupac     '(C8 H20 N)2 [Cu2 Mo2 (C2 H4 S2)2 (C N)2 S4]'
_chemical_formula_weight     944.18
_chemical_melting_point     ?
_symmetry_cell_setting     orthorhombic
_symmetry_space_group_name_H-M     'P c a 21'
_symmetry_space_group_name_Hall     'P 2c -2ac'
loop_
    _symmetry_equiv_pos_as_xyz
    'x, y, z'
    '-x, -y, z+1/2'
    '-x+1/2, y, z+1/2'
    'x+1/2, -y, z'
_cell_length_a     12.509(3)
_cell_length_b     16.582(3)
_cell_length_c     34.976(7)
_cell_angle_alpha     90.00
_cell_angle_beta     90.00
_cell_angle_gamma     90.00
_cell_volume     7255(3)
_cell_formula_units_Z     8
_cell_measurement_reflns_used     11016
_cell_measurement_theta_min     3.0043
_cell_measurement_theta_max     27.4835
_cell_measurement_temperature     291(2)
_exptl_crystal_description     'platelet'
_exptl_crystal_colour     'red'
_exptl_crystal_size_max     0.20
_exptl_crystal_size_mid     0.15
_exptl_crystal_size_min     0.06
_exptl_crystal_density_diffrn     1.729
_exptl_crystal_density_meas     ?
_exptl_crystal_density_method     'not measured'
_exptl_crystal_F_000     3824
_exptl_absorpt_coefficient_mu     2.313
_exptl_absorpt_correction_type     'multi-scan'
_exptl_absorpt_process_details     '(<i>REQAB</i>; Jacobson, 1998)'
_exptl_absorpt_correction_T_min     0.666
_exptl_absorpt_correction_T_max     0.870
_exptl_special_details
;
;
_diffrn_ambient_temperature     291(2)
_diffrn_radiation_type     MoK\a
_diffrn_radiation_wavelength     0.71073
_diffrn_radiation_source     'fine-focus sealed tube'
_diffrn_radiation_monochromator     graphite
_diffrn_measurement_device_type     'Rigaku Mercury'
_diffrn_measurement_method     \w
_diffrn_detector_area_resol_mean     ?
_diffrn_reflns_number     77483
_diffrn_reflns_av_R_equivalents     0.0751
_diffrn_reflns_av_sigmaI/netI     0.0622
_diffrn_reflns_theta_min     3.00
_diffrn_reflns_theta_max     27.48
_diffrn_reflns_theta_full     27.48
_diffrn_measured_fraction_theta_max     0.992
_diffrn_measured_fraction_theta_full     0.992
_diffrn_reflns_limit_h_min     -16
_diffrn_reflns_limit_h_max     16
_diffrn_reflns_limit_k_min     -21
_diffrn_reflns_limit_k_max     21
_diffrn_reflns_limit_l_min     -44
_diffrn_reflns_limit_l_max     45
_diffrn_standards_number     0
_diffrn_standards_interval_count     .
_diffrn_standards_interval_time     .
_diffrn_standards_decay_%     ?
_refine_special_details
;
Refinement of <i>F</i>^2^ against ALL reflections. The weighted <i>R</i>-factor
<i>wR</i> and goodness of fit <i>S</i> are based on <i>F</i>^2^, conventional
<i>R</i>-factors <i>R</i> are based on <i>F</i>, with <i>F</i> set to zero for
negative <i>F</i>^2^. The threshold expression of <i>F</i>^2^ >
\s(<i>F</i>^2^) is used only for calculating <i>R</i>-factors(gt) <i>etc</i>.
and is not relevant to the choice of reflections for refinement.
<i>R</i>-factors based on <i>F</i>^2^ are statistically about twice as large
as those based on <i>F</i>, and <i>R</i>- factors based on ALL data will be
even larger.
;
_reflns_number_total     16412
_reflns_number_gt     15033
_reflns_threshold_expression     I>2\s(I)
_refine_ls_structure_factor_coef     Fsqd
_refine_ls_matrix_type     full
_refine_ls_R_factor_all     0.0757
_refine_ls_R_factor_gt     0.0660
_refine_ls_wR_factor_gt     0.0948
_refine_ls_wR_factor_ref     0.0974
_refine_ls_goodness_of_fit_ref     1.185
_refine_ls_restrained_S_all     1.185
_refine_ls_number_reflns     16412
_refine_ls_number_parameters     705
_refine_ls_number_restraints     1
_refine_ls_hydrogen_treatment     constr
_refine_ls_weighting_scheme     calc
_refine_ls_weighting_details
        'calc w=1/[\s^2^(Fo^2^)+(0.0156P)^2^+23.3405P] where P=(Fo^2^+2Fc^2^)/3'
_atom_sites_solution_hydrogens     geom
_atom_sites_solution_primary     direct
_atom_sites_solution_secondary     difmap
_refine_ls_shift/su_max     0.001
_refine_ls_shift/su_mean     0.000
_refine_diff_density_max     0.576
_refine_diff_density_min     -0.774
_refine_ls_extinction_method     none
_refine_ls_extinction_coef     ?
_refine_ls_abs_structure_details     'Flack (1983), 7995 Friedel pairs'
_refine_ls_abs_structure_Flack     0.030(16)
loop_
    _atom_type_symbol
    _atom_type_description
    _atom_type_scat_dispersion_real
    _atom_type_scat_dispersion_imag
    _atom_type_scat_source
    'C' 'C' 0.0033 0.0016
                         'International Tables Vol C Tables 4.2.6.8 and 6.1.1.4'
    'Cu' 'Cu' 0.3201 1.2651
                         'International Tables Vol C Tables 4.2.6.8 and 6.1.1.4'
    'Mo' 'Mo' -1.6832 0.6857
                         'International Tables Vol C Tables 4.2.6.8 and 6.1.1.4'
    'S' 'S' 0.1246 0.1234
                         'International Tables Vol C Tables 4.2.6.8 and 6.1.1.4'
    'N' 'N' 0.0061 0.0033
                         'International Tables Vol C Tables 4.2.6.8 and 6.1.1.4'
    'H' 'H' 0.0000 0.0000
                         'International Tables Vol C Tables 4.2.6.8 and 6.1.1.4'
_computing_data_collection     '<i>CrystalClear</i> (Rigaku/MSC, 2001)'
_computing_cell_refinement     '<i>CrystalClear</i> (Rigaku/MSC, 2001)'
_computing_data_reduction     '<i>CrystalStructure</i> (Rigaku/MSC, 2004)'
_computing_structure_solution     '<i>SHELXS97</i> (Sheldrick, 2008)'
_computing_structure_refinement     '<i>SHELXL97</i> (Sheldrick, 2008)'
_computing_molecular_graphics     '<i>SHELXTL</i> (Sheldrick, 2008)'
_computing_publication_material     '<i>SHELXTL</i> (Sheldrick, 2008)'
loop_
    _atom_site_type_symbol
    _atom_site_label
    _atom_site_fract_x
    _atom_site_fract_y
    _atom_site_fract_z
    _atom_site_U_iso_or_equiv
    _atom_site_adp_type
    _atom_site_calc_flag
    _atom_site_refinement_flags
    _atom_site_occupancy
    _atom_site_disorder_assembly
    _atom_site_disorder_group
    Mo Mo1 0.02887(5) 0.33262(4) 0.102241(18) 0.02016(14) Uani d . 1 A .
    S S1 0.20796(16) 0.38036(12) 0.09482(6) 0.0293(4) Uani d . 1 A .
    Cu Cu1 -0.17308(8) 0.27253(6) 0.08180(3) 0.0288(2) Uani d . 1 A .
    C C1 0.1205(16) 0.5281(11) 0.1086(7) 0.035(6) Uani d P 0.48(3) A 1
    H H1A 0.1071 0.5808 0.0976 0.043 Uiso calc PR 0.48(3) A 1
    H H1B 0.1491 0.5359 0.1341 0.043 Uiso calc PR 0.48(3) A 1
    C C1A 0.0964(18) 0.5203(14) 0.0817(12) 0.072(4) Uani d P 0.52(3) A 2
    H H1A1 0.0757 0.5157 0.0550 0.086 Uiso calc PR 0.52(3) A 2
    H H1A2 0.0997 0.5772 0.0879 0.086 Uiso calc PR 0.52(3) A 2
    C C2 0.1962(8) 0.4873(6) 0.0862(4) 0.072(4) Uani d . 1 . .
    H H2A 0.2655 0.5119 0.0905 0.086 Uiso calc R 1 A 1
    H H2B 0.1781 0.4953 0.0595 0.086 Uiso calc R 1 A 1
    C C3 -0.1751(8) 0.0812(5) 0.2066(3) 0.039(2) Uani d . 1 A .
    H H3A -0.2241 0.0717 0.2277 0.046 Uiso calc R 1 . .
    H H3B -0.1877 0.0405 0.1873 0.046 Uiso calc R 1 . .
    C C4 -0.0631(8) 0.0756(5) 0.2205(2) 0.040(2) Uani d . 1 A .
    H H4A -0.0480 0.0204 0.2280 0.048 Uiso calc R 1 . .
    H H4B -0.0547 0.1095 0.2429 0.048 Uiso calc R 1 . .
    C C5 -0.3065(6) 0.2843(5) 0.0560(2) 0.0266(18) Uani d . 1 . .
    C C6 0.1210(7) 0.1065(5) 0.0357(3) 0.0324(19) Uani d . 1 A .
    C C7 0.5228(7) 0.0099(5) 0.3221(3) 0.051(3) Uani d . 1 . .
    H H7A 0.5341 -0.0160 0.2976 0.061 Uiso calc R 1 . .
    H H7B 0.5805 -0.0063 0.3390 0.061 Uiso calc R 1 . .
    C C8 0.4225(8) -0.0173(5) 0.3380(4) 0.051(3) Uani d . 1 . .
    H H8A 0.4183 -0.0015 0.3646 0.061 Uiso calc R 1 . .
    H H8B 0.4193 -0.0757 0.3368 0.061 Uiso calc R 1 . .
    C C9 0.2420(9) 0.4206(6) 0.1986(3) 0.050(3) Uani d . 1 . .
    H H9A 0.2549 0.4765 0.1918 0.061 Uiso calc R 1 . .
    H H9B 0.2502 0.3883 0.1756 0.061 Uiso calc R 1 . .
    C C10 0.1285(9) 0.4116(6) 0.2137(3) 0.052(3) Uani d . 1 . .
    H H10A 0.0777 0.4209 0.1933 0.063 Uiso calc R 1 . .
    H H10B 0.1157 0.4512 0.2336 0.063 Uiso calc R 1 . .
    C C11 0.4415(7) 0.3910(5) 0.3819(3) 0.034(2) Uani d . 1 . .
    C C12 0.0144(6) 0.2175(5) 0.3661(2) 0.0273(18) Uani d . 1 . .
    C C13 -0.1852(7) 0.2114(5) 0.2908(2) 0.037(2) Uani d . 1 . .
    H H13A -0.1109 0.2128 0.2976 0.055 Uiso calc R 1 . .
    H H13B -0.1923 0.2176 0.2636 0.055 Uiso calc R 1 . .
    H H13C -0.2154 0.1606 0.2984 0.055 Uiso calc R 1 . .
    C C14 -0.2433(6) 0.2789(4) 0.3107(2) 0.0308(19) Uani d . 1 . .
    H H14A -0.2319 0.2738 0.3380 0.037 Uiso calc R 1 . .
    H H14B -0.3193 0.2730 0.3060 0.037 Uiso calc R 1 . .
    C C15 -0.3262(7) 0.3566(5) 0.2376(3) 0.040(2) Uani d . 1 . .
    H H15A -0.3784 0.3924 0.2484 0.060 Uiso calc R 1 . .
    H H15B -0.3461 0.3018 0.2429 0.060 Uiso calc R 1 . .
    H H15C -0.3227 0.3646 0.2105 0.060 Uiso calc R 1 . .
    C C16 -0.2177(6) 0.3739(5) 0.2552(2) 0.0278(18) Uani d . 1 . .
    H H16A -0.1982 0.4290 0.2490 0.033 Uiso calc R 1 . .
    H H16B -0.1656 0.3388 0.2431 0.033 Uiso calc R 1 . .
    C C17 -0.2684(7) 0.4297(5) 0.3609(2) 0.042(2) Uani d . 1 . .
    H H17A -0.2032 0.4583 0.3661 0.063 Uiso calc R 1 . .
    H H17B -0.2645 0.3768 0.3719 0.063 Uiso calc R 1 . .
    H H17C -0.3275 0.4585 0.3719 0.063 Uiso calc R 1 . .
    C C18 -0.2838(6) 0.4229(4) 0.3184(3) 0.0295(18) Uani d . 1 . .
    H H18A -0.2736 0.4758 0.3071 0.035 Uiso calc R 1 . .
    H H18B -0.3571 0.4069 0.3135 0.035 Uiso calc R 1 . .
    C C19 -0.0536(7) 0.4624(5) 0.3027(3) 0.043(2) Uani d . 1 . .
    H H19A -0.1001 0.5004 0.3150 0.064 Uiso calc R 1 . .
    H H19B -0.0524 0.4729 0.2757 0.064 Uiso calc R 1 . .
    H H19C 0.0174 0.4677 0.3128 0.064 Uiso calc R 1 . .
    C C20 -0.0940(6) 0.3775(5) 0.3097(2) 0.0294(19) Uani d . 1 . .
    H H20A -0.0491 0.3401 0.2957 0.035 Uiso calc R 1 . .
    H H20B -0.0863 0.3653 0.3367 0.035 Uiso calc R 1 . .
    C C21 0.6951(9) -0.0144(5) 0.4246(3) 0.052(3) Uani d . 1 . .
    H H21A 0.7374 -0.0256 0.4469 0.078 Uiso calc R 1 . .
    H H21B 0.7196 -0.0469 0.4037 0.078 Uiso calc R 1 . .
    H H21C 0.6215 -0.0266 0.4298 0.078 Uiso calc R 1 . .
    C C22 0.7057(8) 0.0737(5) 0.4143(2) 0.034(2) Uani d . 1 . .
    H H22A 0.6556 0.0857 0.3939 0.041 Uiso calc R 1 . .
    H H22B 0.7771 0.0829 0.4044 0.041 Uiso calc R 1 . .
    C C23 0.8810(7) 0.1219(7) 0.4688(3) 0.053(3) Uani d . 1 . .
    H H23A 0.8942 0.0819 0.4496 0.080 Uiso calc R 1 . .
    H H23B 0.9246 0.1109 0.4908 0.080 Uiso calc R 1 . .
    H H23C 0.8981 0.1743 0.4589 0.080 Uiso calc R 1 . .
    C C24 0.7639(6) 0.1196(5) 0.4802(2) 0.0303(19) Uani d . 1 . .
    H H24A 0.7512 0.1611 0.4992 0.036 Uiso calc R 1 . .
    H H24B 0.7489 0.0679 0.4921 0.036 Uiso calc R 1 . .
    C C25 0.4841(8) 0.1355(7) 0.4369(3) 0.054(3) Uani d . 1 . .
    H H25A 0.4824 0.1916 0.4301 0.081 Uiso calc R 1 . .
    H H25B 0.4177 0.1208 0.4487 0.081 Uiso calc R 1 . .
    H H25C 0.4946 0.1037 0.4143 0.081 Uiso calc R 1 . .
    C C26 0.5743(6) 0.1207(6) 0.4643(2) 0.035(2) Uani d . 1 . .
    H H26A 0.5685 0.0661 0.4740 0.042 Uiso calc R 1 . .
    H H26B 0.5667 0.1572 0.4858 0.042 Uiso calc R 1 . .
    C C27 0.6721(7) 0.2845(5) 0.4563(3) 0.037(2) Uani d . 1 . .
    H H27A 0.6029 0.2762 0.4675 0.055 Uiso calc R 1 . .
    H H27B 0.6723 0.3341 0.4422 0.055 Uiso calc R 1 . .
    H H27C 0.7250 0.2871 0.4762 0.055 Uiso calc R 1 . .
    C C28 0.6976(6) 0.2159(5) 0.4300(2) 0.0262(17) Uani d . 1 . .
    H H28A 0.7705 0.2223 0.4211 0.031 Uiso calc R 1 . .
    H H28B 0.6511 0.2197 0.4078 0.031 Uiso calc R 1 . .
    C C29 0.5600(7) 0.3799(6) -0.0479(3) 0.047(2) Uani d . 1 . .
    H H29A 0.5740 0.4247 -0.0313 0.070 Uiso calc R 1 . .
    H H29B 0.6042 0.3842 -0.0703 0.070 Uiso calc R 1 . .
    H H29C 0.5757 0.3305 -0.0348 0.070 Uiso calc R 1 . .
    C C30 0.4436(6) 0.3807(5) -0.0597(2) 0.0307(19) Uani d . 1 . .
    H H30A 0.4283 0.4322 -0.0716 0.037 Uiso calc R 1 . .
    H H30B 0.4330 0.3392 -0.0789 0.037 Uiso calc R 1 . .
    C C31 0.3698(9) 0.5160(5) -0.0075(3) 0.052(3) Uani d . 1 . .
    H H31A 0.4161 0.5273 -0.0287 0.079 Uiso calc R 1 . .
    H H31B 0.3889 0.5498 0.0137 0.079 Uiso calc R 1 . .
    H H31C 0.2971 0.5264 -0.0147 0.079 Uiso calc R 1 . .
    C C32 0.3815(7) 0.4284(5) 0.0039(3) 0.034(2) Uani d . 1 . .
    H H32A 0.3312 0.4172 0.0244 0.041 Uiso calc R 1 . .
    H H32B 0.4528 0.4204 0.0141 0.041 Uiso calc R 1 . .
    C C33 0.3522(7) 0.2128(5) -0.0351(3) 0.037(2) Uani d . 1 . .
    H H33A 0.2789 0.2141 -0.0432 0.056 Uiso calc R 1 . .
    H H33B 0.3655 0.1637 -0.0213 0.056 Uiso calc R 1 . .
    H H33C 0.3981 0.2152 -0.0570 0.056 Uiso calc R 1 . .
    C C34 0.3746(6) 0.2850(4) -0.0091(2) 0.0244(17) Uani d . 1 . .
    H H34A 0.3262 0.2826 0.0125 0.029 Uiso calc R 1 . .
    H H34B 0.4468 0.2801 0.0008 0.029 Uiso calc R 1 . .
    C C35 0.1619(7) 0.3618(6) -0.0201(3) 0.045(2) Uani d . 1 . .
    H H35A 0.1681 0.3086 -0.0096 0.067 Uiso calc R 1 . .
    H H35B 0.0966 0.3658 -0.0344 0.067 Uiso calc R 1 . .
    H H35C 0.1615 0.4007 0.0002 0.067 Uiso calc R 1 . .
    C C36 0.2550(6) 0.3779(5) -0.0461(3) 0.031(2) Uani d . 1 . .
    H H36A 0.2494 0.4327 -0.0556 0.037 Uiso calc R 1 . .
    H H36B 0.2500 0.3420 -0.0679 0.037 Uiso calc R 1 . .
    C C37 -0.1202(7) 0.0466(5) 0.6145(3) 0.047(3) Uani d . 1 . .
    H H37A -0.0756 0.0162 0.5974 0.070 Uiso calc R 1 . .
    H H37B -0.1931 0.0439 0.6059 0.070 Uiso calc R 1 . .
    H H37C -0.1150 0.0245 0.6398 0.070 Uiso calc R 1 . .
    C C38 -0.0843(6) 0.1329(5) 0.6149(3) 0.0309(19) Uani d . 1 . .
    H H38A -0.1351 0.1638 0.6299 0.037 Uiso calc R 1 . .
    H H38B -0.0871 0.1534 0.5890 0.037 Uiso calc R 1 . .
    C C39 0.1328(10) 0.1435(6) 0.6930(3) 0.062(3) Uani d . 1 . .
    H H39A 0.1917 0.1191 0.6798 0.093 Uiso calc R 1 . .
    H H39B 0.1289 0.1222 0.7185 0.093 Uiso calc R 1 . .
    H H39C 0.1433 0.2008 0.6942 0.093 Uiso calc R 1 . .
    C C40 0.0298(8) 0.1253(6) 0.6720(3) 0.043(2) Uani d . 1 . .
    H H40A 0.0162 0.0678 0.6739 0.052 Uiso calc R 1 . .
    H H40B -0.0281 0.1527 0.6851 0.052 Uiso calc R 1 . .
    C C41 -0.0107(8) 0.2948(5) 0.6483(3) 0.052(3) Uani d . 1 . .
    H H41A -0.0852 0.2882 0.6426 0.078 Uiso calc R 1 . .
    H H41B 0.0108 0.3490 0.6424 0.078 Uiso calc R 1 . .
    H H41C 0.0013 0.2843 0.6749 0.078 Uiso calc R 1 . .
    C C42 0.0538(7) 0.2366(5) 0.6247(3) 0.039(2) Uani d . 1 . .
    H H42A 0.1289 0.2444 0.6305 0.047 Uiso calc R 1 . .
    H H42B 0.0436 0.2496 0.5979 0.047 Uiso calc R 1 . .
    C C43 0.1006(10) 0.1032(8) 0.5660(3) 0.083(4) Uani d . 1 . .
    H H43A 0.0305 0.0875 0.5576 0.124 Uiso calc R 1 . .
    H H43B 0.1529 0.0678 0.5549 0.124 Uiso calc R 1 . .
    H H43C 0.1146 0.1576 0.5580 0.124 Uiso calc R 1 . .
    C C44 0.1067(7) 0.0981(6) 0.6093(3) 0.045(2) Uani d . 1 . .
    H H44A 0.0971 0.0423 0.6168 0.055 Uiso calc R 1 . .
    H H44B 0.1779 0.1143 0.6172 0.055 Uiso calc R 1 . .
    N N1 -0.3880(6) 0.2861(5) 0.0413(2) 0.042(2) Uani d . 1 . .
    N N2 0.1619(7) 0.0639(5) 0.0138(3) 0.053(2) Uani d . 1 . .
    Mo Mo2 -0.05657(5) 0.19577(4) 0.141312(18) 0.02093(13) Uani d . 1 A .
    S S2 -0.00775(19) 0.47167(13) 0.11186(8) 0.0434(6) Uani d . 1 . .
    Cu Cu2 0.05253(8) 0.17737(6) 0.07085(3) 0.0300(2) Uani d . 1 . .
    Mo Mo3 0.25350(5) 0.29993(4) 0.277488(18) 0.02172(13) Uani d . 1 . .
    S S3 0.03236(18) 0.10698(13) 0.18384(6) 0.0313(5) Uani d . 1 . .
    Cu Cu3 0.37031(8) 0.32023(6) 0.34710(3) 0.0286(2) Uani d . 1 . .
    N N3 0.4825(7) 0.4345(5) 0.4023(2) 0.045(2) Uani d . 1 . .
    N N4 -0.0642(6) 0.2169(5) 0.3830(2) 0.0351(17) Uani d . 1 . .
    Mo Mo4 0.34607(5) 0.16534(4) 0.315903(18) 0.01961(13) Uani d . 1 . .
    S S4 -0.19841(17) 0.18212(12) 0.18646(6) 0.0300(5) Uani d . 1 . .
    Cu Cu4 0.14535(7) 0.22251(6) 0.33871(3) 0.0262(2) Uani d . 1 . .
    N N5 -0.2092(5) 0.3632(3) 0.29831(19) 0.0232(14) Uani d . 1 . .
    S S5 0.12491(16) 0.22166(12) 0.12619(6) 0.0256(4) Uani d . 1 A .
    N N6 0.3632(5) 0.3674(4) -0.02800(18) 0.0224(14) Uani d . 1 . .
    S S6 -0.12893(15) 0.32645(11) 0.13939(6) 0.0244(4) Uani d . 1 . .
    N N7 0.6861(5) 0.1320(4) 0.44682(19) 0.0244(14) Uani d . 1 . .
    S S7 -0.02092(15) 0.29986(12) 0.04405(6) 0.0246(4) Uani d . 1 A .
    N N8 0.0266(5) 0.1487(4) 0.63065(18) 0.0243(14) Uani d . 1 . .
    S S8 -0.11924(16) 0.13066(12) 0.09146(6) 0.0248(4) Uani d . 1 A .
    S S9 0.30935(19) 0.02490(13) 0.31218(8) 0.0345(5) Uani d . 1 . .
    S S10 0.52654(17) 0.11911(13) 0.31587(8) 0.0415(6) Uani d . 1 . .
    S S11 0.1106(2) 0.31074(13) 0.23289(7) 0.0380(5) Uani d . 1 . .
    S S12 0.3383(2) 0.38889(14) 0.23379(7) 0.0407(6) Uani d . 1 . .
    S S13 0.43748(16) 0.27776(12) 0.29061(6) 0.0279(4) Uani d . 1 . .
    S S14 0.18517(15) 0.16796(11) 0.28071(6) 0.0240(4) Uani d . 1 . .
    S S15 0.19383(16) 0.36416(11) 0.32809(6) 0.0244(4) Uani d . 1 . .
    S S16 0.30285(16) 0.19827(12) 0.37463(6) 0.0214(4) Uani d . 1 . .
loop_
    _atom_site_aniso_label
    _atom_site_aniso_U_11
    _atom_site_aniso_U_22
    _atom_site_aniso_U_33
    _atom_site_aniso_U_12
    _atom_site_aniso_U_13
    _atom_site_aniso_U_23
    Mo1 0.0213(3) 0.0207(3) 0.0184(3) -0.0003(2) -0.0018(3) -0.0006(3)
    S1 0.0247(10) 0.0314(11) 0.0316(12) -0.0062(8) -0.0011(8) -0.0007(8)
    Cu1 0.0223(5) 0.0391(6) 0.0250(6) 0.0012(4) -0.0038(4) -0.0004(4)
    C1 0.045(12) 0.024(9) 0.038(14) -0.007(8) 0.003(10) -0.007(8)
    C1A 0.036(5) 0.049(6) 0.130(11) -0.009(5) 0.020(6) 0.018(6)
    C2 0.036(5) 0.049(6) 0.130(11) -0.009(5) 0.020(6) 0.018(6)
    C3 0.057(6) 0.032(5) 0.027(5) -0.008(4) 0.008(4) 0.005(4)
    C4 0.074(7) 0.020(4) 0.026(5) 0.016(4) 0.000(5) 0.001(4)
    C5 0.025(4) 0.026(4) 0.029(5) -0.005(3) -0.003(3) -0.002(3)
    C6 0.028(4) 0.038(5) 0.031(5) 0.007(4) 0.001(4) -0.001(4)
    C7 0.039(5) 0.038(5) 0.076(7) 0.012(4) -0.008(5) -0.009(5)
    C8 0.055(6) 0.022(4) 0.077(8) -0.002(4) -0.026(6) 0.009(5)
    C9 0.092(9) 0.040(5) 0.019(5) -0.005(5) 0.000(5) 0.004(4)
    C10 0.090(9) 0.034(5) 0.032(6) 0.013(5) -0.015(5) -0.001(4)
    C11 0.038(5) 0.035(5) 0.030(5) -0.010(4) -0.004(4) 0.000(4)
    C12 0.031(5) 0.032(4) 0.019(4) 0.000(3) -0.003(4) 0.000(3)
    C13 0.056(6) 0.028(4) 0.027(5) -0.001(4) -0.009(4) -0.006(3)
    C14 0.027(4) 0.028(4) 0.037(5) -0.002(3) 0.005(4) 0.002(4)
    C15 0.040(5) 0.039(5) 0.040(6) 0.002(4) -0.005(4) 0.005(4)
    C16 0.031(4) 0.028(4) 0.025(4) 0.001(3) -0.004(3) 0.001(3)
    C17 0.050(6) 0.042(5) 0.035(5) 0.007(4) 0.006(4) -0.005(4)
    C18 0.025(4) 0.018(4) 0.046(5) 0.009(3) -0.002(4) 0.000(3)
    C19 0.031(5) 0.037(5) 0.060(7) -0.005(4) -0.012(4) 0.001(4)
    C20 0.030(4) 0.034(4) 0.024(5) 0.003(3) -0.015(3) -0.004(3)
    C21 0.061(7) 0.033(5) 0.063(7) 0.001(5) -0.007(5) -0.013(5)
    C22 0.046(5) 0.032(5) 0.024(5) 0.008(4) 0.003(4) -0.008(4)
    C23 0.023(5) 0.083(8) 0.054(7) 0.007(5) -0.008(5) 0.026(6)
    C24 0.028(4) 0.038(5) 0.025(5) 0.007(4) -0.007(3) 0.006(4)
    C25 0.032(5) 0.081(8) 0.048(7) -0.002(5) -0.003(5) 0.005(6)
    C26 0.027(5) 0.051(6) 0.027(5) -0.009(4) 0.008(4) 0.007(4)
    C27 0.047(6) 0.030(5) 0.033(5) 0.007(4) 0.006(4) -0.001(4)
    C28 0.026(4) 0.033(4) 0.020(4) 0.002(3) 0.002(3) 0.006(3)
    C29 0.035(5) 0.055(6) 0.050(6) -0.004(5) 0.005(5) 0.009(5)
    C30 0.035(5) 0.032(4) 0.026(5) -0.002(4) 0.003(4) 0.007(4)
    C31 0.066(7) 0.037(5) 0.054(7) -0.008(5) 0.009(6) -0.005(5)
    C32 0.040(5) 0.027(4) 0.035(5) -0.011(4) 0.007(4) -0.005(4)
    C33 0.037(5) 0.032(5) 0.042(6) 0.003(4) 0.007(4) 0.001(4)
    C34 0.024(4) 0.018(4) 0.031(5) -0.001(3) -0.004(3) 0.004(3)
    C35 0.022(5) 0.061(7) 0.052(7) 0.004(4) -0.004(4) 0.004(5)
    C36 0.026(4) 0.031(5) 0.036(5) -0.006(4) 0.001(4) 0.007(4)
    C37 0.033(5) 0.031(5) 0.076(8) 0.006(4) -0.016(5) 0.006(5)
    C38 0.025(4) 0.027(4) 0.041(5) 0.004(3) 0.000(4) 0.001(4)
    C39 0.090(9) 0.044(6) 0.053(7) -0.007(6) -0.037(6) 0.000(5)
    C40 0.062(6) 0.042(5) 0.025(5) -0.010(5) 0.000(4) 0.008(4)
    C41 0.069(7) 0.018(4) 0.069(7) 0.008(4) -0.015(6) -0.012(4)
    C42 0.037(5) 0.027(4) 0.053(6) 0.001(4) -0.006(4) 0.010(4)
    C43 0.080(9) 0.102(11) 0.066(9) 0.020(8) 0.028(7) -0.025(8)
    C44 0.032(5) 0.046(5) 0.058(7) 0.006(4) -0.002(4) -0.014(5)
    N1 0.028(4) 0.057(5) 0.039(5) -0.011(4) -0.007(4) 0.005(4)
    N2 0.054(5) 0.058(6) 0.048(6) 0.012(4) 0.003(4) -0.021(4)
    Mo2 0.0260(3) 0.0192(3) 0.0176(3) 0.0010(3) -0.0008(3) -0.0001(3)
    S2 0.0384(13) 0.0206(10) 0.0711(19) -0.0006(9) 0.0134(12) -0.0022(10)
    Cu2 0.0310(5) 0.0326(6) 0.0265(6) 0.0061(4) -0.0012(4) -0.0094(4)
    Mo3 0.0293(3) 0.0193(3) 0.0166(3) -0.0018(3) 0.0001(3) -0.0012(3)
    S3 0.0414(13) 0.0274(11) 0.0249(11) 0.0083(9) -0.0041(9) 0.0035(9)
    Cu3 0.0297(5) 0.0283(5) 0.0279(6) -0.0078(4) -0.0011(4) -0.0060(4)
    N3 0.049(5) 0.048(5) 0.038(5) -0.021(4) -0.003(4) -0.011(4)
    N4 0.024(4) 0.049(5) 0.032(4) -0.007(3) 0.001(3) 0.001(3)
    Mo4 0.0179(3) 0.0187(3) 0.0222(3) 0.0005(2) 0.0019(3) -0.0028(3)
    S4 0.0363(11) 0.0308(11) 0.0229(11) -0.0011(9) 0.0060(9) 0.0038(8)
    Cu4 0.0200(5) 0.0319(5) 0.0267(6) -0.0010(4) 0.0047(4) -0.0034(4)
    N5 0.021(3) 0.016(3) 0.032(4) 0.000(2) -0.004(3) 0.001(3)
    S5 0.0234(10) 0.0275(10) 0.0258(11) 0.0042(8) -0.0017(8) -0.0004(8)
    N6 0.025(3) 0.022(3) 0.020(4) 0.001(3) 0.005(3) 0.002(3)
    S6 0.0267(10) 0.0237(9) 0.0228(10) 0.0020(7) 0.0027(8) -0.0005(8)
    N7 0.019(3) 0.031(4) 0.024(4) 0.003(3) 0.002(3) 0.006(3)
    S7 0.0234(10) 0.0301(10) 0.0204(10) -0.0034(8) -0.0020(8) 0.0003(8)
    N8 0.027(3) 0.021(3) 0.025(4) 0.005(3) -0.005(3) -0.002(3)
    S8 0.0278(10) 0.0243(10) 0.0221(11) -0.0035(8) -0.0025(8) -0.0018(8)
    S9 0.0337(12) 0.0209(10) 0.0490(15) 0.0017(9) -0.0109(11) -0.0071(10)
    S10 0.0223(10) 0.0362(12) 0.0659(17) 0.0057(9) 0.0059(11) -0.0042(11)
    S11 0.0518(14) 0.0344(12) 0.0279(12) 0.0014(10) -0.0148(11) -0.0020(9)
    S12 0.0641(17) 0.0344(12) 0.0235(12) -0.0103(11) 0.0046(11) 0.0048(9)
    S13 0.0261(10) 0.0276(10) 0.0300(12) -0.0045(8) 0.0080(9) 0.0006(8)
    S14 0.0261(10) 0.0203(9) 0.0255(11) 0.0007(7) -0.0012(8) -0.0040(8)
    S15 0.0295(10) 0.0207(9) 0.0231(10) 0.0005(8) -0.0010(8) -0.0019(8)
    S16 0.0232(10) 0.0217(10) 0.0193(10) 0.0006(8) -0.0006(8) 0.0011(8)
_geom_special_details
;
All e.s.d.'s (except the e.s.d. in the dihedral angle between two l.s. planes)
are estimated using the full covariance matrix. The cell e.s.d.'s are taken
into account individually in the estimation of e.s.d.'s in distances, angles
and torsion angles; correlations between e.s.d.'s in cell parameters are only
used when they are defined by crystal symmetry. An approximate (isotropic)
treatment of cell e.s.d.'s is used for estimating e.s.d.'s involving l.s.
planes.
;
loop_
    _geom_bond_atom_site_label_1
    _geom_bond_atom_site_label_2
    _geom_bond_site_symmetry_2
    _geom_bond_distance
    _geom_bond_publ_flag
    Mo1 Mo2 . 2.8564(11) ?
    Mo1 Cu1 . 2.8081(14) ?
    Mo1 Cu2 . 2.8143(14) ?
    Mo1 S1 . 2.390(2) ?
    Mo1 S2 . 2.375(2) ?
    Mo1 S5 . 2.352(2) ?
    Mo1 S6 . 2.365(2) ?
    Mo1 S7 . 2.197(2) ?
    Mo2 Cu1 . 2.8420(14) ?
    Mo2 Cu2 . 2.8336(14) ?
    Mo2 S3 . 2.370(2) ?
    Mo2 S4 . 2.386(2) ?
    Mo2 S5 . 2.370(2) ?
    Mo2 S6 . 2.349(2) ?
    Mo2 S8 . 2.196(2) ?
    Mo3 Cu3 . 2.8594(14) ?
    Mo3 Cu4 . 2.8396(14) ?
    Mo3 S11 . 2.379(3) ?
    Mo3 S12 . 2.374(3) ?
    Mo3 S13 . 2.375(2) ?
    Mo3 S14 . 2.352(2) ?
    Mo3 S15 . 2.196(2) ?
    Mo3 Mo4 . 2.8508(11) ?
    Mo4 Cu4 . 2.7999(13) ?
    Mo4 S9 . 2.377(2) ?
    Mo4 S10 . 2.384(2) ?
    Mo4 S13 . 2.359(2) ?
    Mo4 S14 . 2.360(2) ?
    Mo4 S16 . 2.193(2) ?
    Mo4 Cu3 . 2.8070(14) ?
    Cu1 S6 . 2.272(2) ?
    Cu1 S7 . 2.360(2) ?
    Cu1 S8 . 2.470(2) ?
    Cu1 C5 . 1.907(7) ?
    Cu2 S5 . 2.260(2) ?
    Cu2 S7 . 2.418(2) ?
    Cu2 S8 . 2.395(2) ?
    Cu2 C6 . 1.904(9) ?
    Cu3 S15 . 2.418(2) ?
    Cu3 S16 . 2.394(2) ?
    Cu3 C11 . 1.911(9) ?
    Cu3 S13 . 2.260(2) ?
    Cu4 S15 . 2.454(2) ?
    Cu4 S16 . 2.371(2) ?
    Cu4 S14 . 2.276(2) ?
    Cu4 C12 . 1.899(7) ?
    S1 C2 . 1.805(10) ?
    S2 C1A . 1.86(3) ?
    S2 C1 . 1.86(2) ?
    S3 C4 . 1.828(9) ?
    S4 C3 . 1.839(9) ?
    S9 C8 . 1.819(11) ?
    S10 C7 . 1.825(9) ?
    S11 C10 . 1.816(10) ?
    S12 C9 . 1.801(11) ?
    N1 C5 . 1.142(10) ?
    N2 C6 . 1.161(13) ?
    N5 C18 . 1.531(10) ?
    N5 C20 . 1.514(10) ?
    N5 C16 . 1.522(10) ?
    N5 C14 . 1.524(9) ?
    N6 C30 . 1.513(10) ?
    N6 C34 . 1.525(9) ?
    N6 C36 . 1.504(10) ?
    N6 C32 . 1.523(12) ?
    N7 C26 . 1.538(10) ?
    N7 C28 . 1.517(10) ?
    N7 C24 . 1.534(10) ?
    N7 C22 . 1.513(10) ?
    N8 C44 . 1.505(12) ?
    N8 C42 . 1.511(11) ?
    N8 C38 . 1.515(10) ?
    N8 C40 . 1.498(12) ?
    C1 C2 . 1.40(2) ?
    C1A C2 . 1.37(3) ?
    C3 C4 . 1.486(14) ?
    N3 C11 . 1.137(12) ?
    N4 C12 . 1.147(10) ?
    C1 H1A . 0.9700 ?
    C1 H1B . 0.9700 ?
    C1A H1A1 . 0.9700 ?
    C1A H1A2 . 0.9700 ?
    C2 H2A . 0.9700 ?
    C3 H3A . 0.9700 ?
    C3 H3B . 0.9700 ?
    C4 H4B . 0.9700 ?
    C4 H4A . 0.9700 ?
    C13 C14 . 1.505(11) ?
    C15 C16 . 1.518(12) ?
    C17 C18 . 1.503(13) ?
    C19 C20 . 1.516(12) ?
    C13 H13A . 0.9600 ?
    C13 H13C . 0.9600 ?
    C13 H13B . 0.9600 ?
    C14 H14B . 0.9700 ?
    C14 H14A . 0.9700 ?
    C15 H15B . 0.9600 ?
    C15 H15A . 0.9600 ?
    C15 H15C . 0.9600 ?
    C16 H16A . 0.9700 ?
    C16 H16B . 0.9700 ?
    C17 H17A . 0.9600 ?
    C17 H17B . 0.9600 ?
    C17 H17C . 0.9600 ?
    C18 H18B . 0.9700 ?
    C18 H18A . 0.9700 ?
    C19 H19C . 0.9600 ?
    C19 H19A . 0.9600 ?
    C19 H19B . 0.9600 ?
    C20 H20A . 0.9700 ?
    C20 H20B . 0.9700 ?
    C29 C30 . 1.514(12) ?
    C31 C32 . 1.513(12) ?
    C33 C34 . 1.529(11) ?
    C35 C36 . 1.502(13) ?
    C29 H29C . 0.9600 ?
    C29 H29A . 0.9600 ?
    C29 H29B . 0.9600 ?
    C30 H30B . 0.9700 ?
    C30 H30A . 0.9700 ?
    C31 H31A . 0.9600 ?
    C31 H31C . 0.9600 ?
    C31 H31B . 0.9600 ?
    C32 H32B . 0.9700 ?
    C32 H32A . 0.9700 ?
    C33 H33B . 0.9600 ?
    C33 H33C . 0.9600 ?
    C33 H33A . 0.9600 ?
    C34 H34B . 0.9700 ?
    C34 H34A . 0.9700 ?
    C35 H35C . 0.9600 ?
    C35 H35B . 0.9600 ?
    C35 H35A . 0.9600 ?
    C36 H36A . 0.9700 ?
    C36 H36B . 0.9700 ?
    C21 C22 . 1.511(12) ?
    C23 C24 . 1.519(12) ?
    C25 C26 . 1.501(13) ?
    C27 C28 . 1.497(12) ?
    C21 H21B . 0.9600 ?
    C21 H21C . 0.9600 ?
    C21 H21A . 0.9600 ?
    C22 H22A . 0.9700 ?
    C22 H22B . 0.9700 ?
    C23 H23A . 0.9600 ?
    C23 H23C . 0.9600 ?
    C23 H23B . 0.9600 ?
    C24 H24B . 0.9700 ?
    C24 H24A . 0.9700 ?
    C25 H25C . 0.9600 ?
    C25 H25A . 0.9600 ?
    C25 H25B . 0.9600 ?
    C26 H26B . 0.9700 ?
    C26 H26A . 0.9700 ?
    C27 H27B . 0.9600 ?
    C27 H27A . 0.9600 ?
    C27 H27C . 0.9600 ?
    C28 H28B . 0.9700 ?
    C28 H28A . 0.9700 ?
    C37 C38 . 1.500(12) ?
    C39 C40 . 1.514(16) ?
    C41 C42 . 1.505(13) ?
    C43 C44 . 1.519(15) ?
    C37 H37C . 0.9600 ?
    C37 H37B . 0.9600 ?
    C37 H37A . 0.9600 ?
    C38 H38A . 0.9700 ?
    C38 H38B . 0.9700 ?
    C39 H39A . 0.9600 ?
    C39 H39B . 0.9600 ?
    C39 H39C . 0.9600 ?
    C40 H40B . 0.9700 ?
    C40 H40A . 0.9700 ?
    C41 H41A . 0.9600 ?
    C41 H41C . 0.9600 ?
    C41 H41B . 0.9600 ?
    C42 H42A . 0.9700 ?
    C42 H42B . 0.9700 ?
    C43 H43C . 0.9600 ?
    C43 H43B . 0.9600 ?
    C43 H43A . 0.9600 ?
    C44 H44B . 0.9700 ?
    C44 H44A . 0.9700 ?
    C7 C8 . 1.445(14) ?
    C9 C10 . 1.522(16) ?
    C7 H7A . 0.9700 ?
    C7 H7B . 0.9700 ?
    C8 H8A . 0.9700 ?
    C8 H8B . 0.9700 ?
    C9 H9A . 0.9700 ?
    C9 H9B . 0.9700 ?
    C10 H10A . 0.9700 ?
    C10 H10B . 0.9700 ?
loop_
    _geom_angle_atom_site_label_1
    _geom_angle_atom_site_label_2
    _geom_angle_atom_site_label_3
    _geom_angle_site_symmetry_1
    _geom_angle_site_symmetry_3
    _geom_angle
    _geom_angle_publ_flag
    S7 Mo1 S5 . . 106.35(8) ?
    S7 Mo1 S6 . . 105.17(8) ?
    S5 Mo1 S6 . . 101.35(7) ?
    S7 Mo1 S2 . . 108.46(9) ?
    S5 Mo1 S2 . . 143.87(9) ?
    S6 Mo1 S2 . . 78.65(7) ?
    S7 Mo1 S1 . . 104.30(8) ?
    S5 Mo1 S1 . . 79.57(7) ?
    S6 Mo1 S1 . . 148.88(8) ?
    S2 Mo1 S1 . . 82.79(8) ?
    S7 Mo1 Cu1 . . 54.64(6) ?
    S5 Mo1 Cu1 . . 105.82(6) ?
    S6 Mo1 Cu1 . . 51.23(5) ?
    S2 Mo1 Cu1 . . 101.95(7) ?
    S1 Mo1 Cu1 . . 158.92(6) ?
    S7 Mo1 Cu2 . . 56.09(6) ?
    S5 Mo1 Cu2 . . 50.92(6) ?
    S6 Mo1 Cu2 . . 105.22(5) ?
    S2 Mo1 Cu2 . . 164.52(8) ?
    S1 Mo1 Cu2 . . 99.33(6) ?
    Cu1 Mo1 Cu2 . . 70.78(3) ?
    S7 Mo1 Mo2 . . 98.09(6) ?
    S5 Mo1 Mo2 . . 53.07(5) ?
    S6 Mo1 Mo2 . . 52.46(5) ?
    S2 Mo1 Mo2 . . 129.15(7) ?
    S1 Mo1 Mo2 . . 131.74(6) ?
    Cu1 Mo1 Mo2 . . 60.22(3) ?
    Cu2 Mo1 Mo2 . . 59.95(3) ?
    C2 S1 Mo1 . . 105.5(3) ?
    C5 Cu1 S6 . . 126.3(2) ?
    C5 Cu1 S7 . . 114.9(3) ?
    S6 Cu1 S7 . . 102.97(8) ?
    C5 Cu1 S8 . . 113.6(2) ?
    S6 Cu1 S8 . . 100.80(7) ?
    S7 Cu1 S8 . . 92.26(8) ?
    C5 Cu1 Mo1 . . 150.6(2) ?
    S6 Cu1 Mo1 . . 54.27(5) ?
    S7 Cu1 Mo1 . . 49.37(5) ?
    S8 Cu1 Mo1 . . 93.32(6) ?
    C5 Cu1 Mo2 . . 147.2(2) ?
    S6 Cu1 Mo2 . . 53.29(5) ?
    S7 Cu1 Mo2 . . 94.71(6) ?
    S8 Cu1 Mo2 . . 48.20(5) ?
    Mo1 Cu1 Mo2 . . 60.73(3) ?
    C2 C1 S2 . . 111.9(12) ?
    C2 C1 H1A . . 109.2 ?
    S2 C1 H1A . . 109.2 ?
    C2 C1 H1B . . 109.2 ?
    S2 C1 H1B . . 109.2 ?
    H1A C1 H1B . . 107.9 ?
    C2 C1A S2 . . 113.5(19) ?
    C2 C1A H1A1 . . 108.9 ?
    S2 C1A H1A1 . . 108.9 ?
    C2 C1A H1A2 . . 108.9 ?
    S2 C1A H1A2 . . 108.9 ?
    H1A1 C1A H1A2 . . 107.7 ?
    C1A C2 S1 . . 119.1(12) ?
    C1 C2 S1 . . 115.8(11) ?
    C1A C2 H2A . . 131.6 ?
    C1 C2 H2A . . 108.3 ?
    S1 C2 H2A . . 108.3 ?
    C1A C2 H2B . . 67.8 ?
    C1 C2 H2B . . 108.3 ?
    S1 C2 H2B . . 108.3 ?
    H2A C2 H2B . . 107.4 ?
    C4 C3 S4 . . 109.4(6) ?
    C4 C3 H3A . . 109.8 ?
    S4 C3 H3A . . 109.8 ?
    C4 C3 H3B . . 109.8 ?
    S4 C3 H3B . . 109.8 ?
    H3A C3 H3B . . 108.2 ?
    C3 C4 S3 . . 111.7(6) ?
    C3 C4 H4A . . 109.3 ?
    S3 C4 H4A . . 109.3 ?
    C3 C4 H4B . . 109.3 ?
    S3 C4 H4B . . 109.3 ?
    H4A C4 H4B . . 108.0 ?
    N1 C5 Cu1 . . 175.3(8) ?
    N2 C6 Cu2 . . 179.0(9) ?
    C8 C7 S10 . . 112.2(6) ?
    C8 C7 H7A . . 109.2 ?
    S10 C7 H7A . . 109.2 ?
    C8 C7 H7B . . 109.2 ?
    S10 C7 H7B . . 109.2 ?
    H7A C7 H7B . . 107.9 ?
    C7 C8 S9 . . 111.5(8) ?
    C7 C8 H8A . . 109.3 ?
    S9 C8 H8A . . 109.3 ?
    C7 C8 H8B . . 109.3 ?
    S9 C8 H8B . . 109.3 ?
    H8A C8 H8B . . 108.0 ?
    C10 C9 S12 . . 110.9(7) ?
    C10 C9 H9A . . 109.5 ?
    S12 C9 H9A . . 109.5 ?
    C10 C9 H9B . . 109.5 ?
    S12 C9 H9B . . 109.5 ?
    H9A C9 H9B . . 108.1 ?
    C9 C10 S11 . . 109.5(7) ?
    C9 C10 H10A . . 109.8 ?
    S11 C10 H10A . . 109.8 ?
    C9 C10 H10B . . 109.8 ?
    S11 C10 H10B . . 109.8 ?
    H10A C10 H10B . . 108.2 ?
    N3 C11 Cu3 . . 178.5(9) ?
    N4 C12 Cu4 . . 177.8(8) ?
    C14 C13 H13A . . 109.5 ?
    C14 C13 H13B . . 109.5 ?
    H13A C13 H13B . . 109.5 ?
    C14 C13 H13C . . 109.5 ?
    H13A C13 H13C . . 109.5 ?
    H13B C13 H13C . . 109.5 ?
    C13 C14 N5 . . 114.6(6) ?
    C13 C14 H14A . . 108.6 ?
    N5 C14 H14A . . 108.6 ?
    C13 C14 H14B . . 108.6 ?
    N5 C14 H14B . . 108.6 ?
    H14A C14 H14B . . 107.6 ?
    C16 C15 H15A . . 109.5 ?
    C16 C15 H15B . . 109.5 ?
    H15A C15 H15B . . 109.5 ?
    C16 C15 H15C . . 109.5 ?
    H15A C15 H15C . . 109.5 ?
    H15B C15 H15C . . 109.5 ?
    C15 C16 N5 . . 116.2(7) ?
    C15 C16 H16A . . 108.2 ?
    N5 C16 H16A . . 108.2 ?
    C15 C16 H16B . . 108.2 ?
    N5 C16 H16B . . 108.2 ?
    H16A C16 H16B . . 107.4 ?
    C18 C17 H17A . . 109.5 ?
    C18 C17 H17B . . 109.5 ?
    H17A C17 H17B . . 109.5 ?
    C18 C17 H17C . . 109.5 ?
    H17A C17 H17C . . 109.5 ?
    H17B C17 H17C . . 109.5 ?
    C17 C18 N5 . . 115.1(6) ?
    C17 C18 H18A . . 108.5 ?
    N5 C18 H18A . . 108.5 ?
    C17 C18 H18B . . 108.5 ?
    N5 C18 H18B . . 108.5 ?
    H18A C18 H18B . . 107.5 ?
    C20 C19 H19A . . 109.5 ?
    C20 C19 H19B . . 109.5 ?
    H19A C19 H19B . . 109.5 ?
    C20 C19 H19C . . 109.5 ?
    H19A C19 H19C . . 109.5 ?
    H19B C19 H19C . . 109.5 ?
    N5 C20 C19 . . 114.9(6) ?
    N5 C20 H20A . . 108.6 ?
    C19 C20 H20A . . 108.6 ?
    N5 C20 H20B . . 108.6 ?
    C19 C20 H20B . . 108.6 ?
    H20A C20 H20B . . 107.5 ?
    C22 C21 H21A . . 109.5 ?
    C22 C21 H21B . . 109.5 ?
    H21A C21 H21B . . 109.5 ?
    C22 C21 H21C . . 109.5 ?
    H21A C21 H21C . . 109.5 ?
    H21B C21 H21C . . 109.5 ?
    C21 C22 N7 . . 115.1(7) ?
    C21 C22 H22A . . 108.5 ?
    N7 C22 H22A . . 108.5 ?
    C21 C22 H22B . . 108.5 ?
    N7 C22 H22B . . 108.5 ?
    H22A C22 H22B . . 107.5 ?
    C24 C23 H23A . . 109.5 ?
    C24 C23 H23B . . 109.5 ?
    H23A C23 H23B . . 109.5 ?
    C24 C23 H23C . . 109.5 ?
    H23A C23 H23C . . 109.5 ?
    H23B C23 H23C . . 109.5 ?
    C23 C24 N7 . . 114.1(7) ?
    C23 C24 H24A . . 108.7 ?
    N7 C24 H24A . . 108.7 ?
    C23 C24 H24B . . 108.7 ?
    N7 C24 H24B . . 108.7 ?
    H24A C24 H24B . . 107.6 ?
    C26 C25 H25A . . 109.5 ?
    C26 C25 H25B . . 109.5 ?
    H25A C25 H25B . . 109.5 ?
    C26 C25 H25C . . 109.5 ?
    H25A C25 H25C . . 109.5 ?
    H25B C25 H25C . . 109.5 ?
    C25 C26 N7 . . 114.2(7) ?
    C25 C26 H26A . . 108.7 ?
    N7 C26 H26A . . 108.7 ?
    C25 C26 H26B . . 108.7 ?
    N7 C26 H26B . . 108.7 ?
    H26A C26 H26B . . 107.6 ?
    C28 C27 H27A . . 109.5 ?
    C28 C27 H27B . . 109.5 ?
    H27A C27 H27B . . 109.5 ?
    C28 C27 H27C . . 109.5 ?
    H27A C27 H27C . . 109.5 ?
    H27B C27 H27C . . 109.5 ?
    C27 C28 N7 . . 115.9(7) ?
    C27 C28 H28A . . 108.3 ?
    N7 C28 H28A . . 108.3 ?
    C27 C28 H28B . . 108.3 ?
    N7 C28 H28B . . 108.3 ?
    H28A C28 H28B . . 107.4 ?
    C30 C29 H29A . . 109.5 ?
    C30 C29 H29B . . 109.5 ?
    H29A C29 H29B . . 109.5 ?
    C30 C29 H29C . . 109.5 ?
    H29A C29 H29C . . 109.5 ?
    H29B C29 H29C . . 109.5 ?
    N6 C30 C29 . . 116.1(7) ?
    N6 C30 H30A . . 108.3 ?
    C29 C30 H30A . . 108.3 ?
    N6 C30 H30B . . 108.3 ?
    C29 C30 H30B . . 108.3 ?
    H30A C30 H30B . . 107.4 ?
    C32 C31 H31A . . 109.5 ?
    C32 C31 H31B . . 109.5 ?
    H31A C31 H31B . . 109.5 ?
    C32 C31 H31C . . 109.5 ?
    H31A C31 H31C . . 109.5 ?
    H31B C31 H31C . . 109.5 ?
    C31 C32 N6 . . 115.5(8) ?
    C31 C32 H32A . . 108.4 ?
    N6 C32 H32A . . 108.4 ?
    C31 C32 H32B . . 108.4 ?
    N6 C32 H32B . . 108.4 ?
    H32A C32 H32B . . 107.5 ?
    C34 C33 H33A . . 109.5 ?
    C34 C33 H33B . . 109.5 ?
    H33A C33 H33B . . 109.5 ?
    C34 C33 H33C . . 109.5 ?
    H33A C33 H33C . . 109.5 ?
    H33B C33 H33C . . 109.5 ?
    N6 C34 C33 . . 115.2(7) ?
    N6 C34 H34A . . 108.5 ?
    C33 C34 H34A . . 108.5 ?
    N6 C34 H34B . . 108.5 ?
    C33 C34 H34B . . 108.5 ?
    H34A C34 H34B . . 107.5 ?
    C36 C35 H35A . . 109.5 ?
    C36 C35 H35B . . 109.5 ?
    H35A C35 H35B . . 109.5 ?
    C36 C35 H35C . . 109.5 ?
    H35A C35 H35C . . 109.5 ?
    H35B C35 H35C . . 109.5 ?
    C35 C36 N6 . . 115.0(7) ?
    C35 C36 H36A . . 108.5 ?
    N6 C36 H36A . . 108.5 ?
    C35 C36 H36B . . 108.5 ?
    N6 C36 H36B . . 108.5 ?
    H36A C36 H36B . . 107.5 ?
    C38 C37 H37A . . 109.5 ?
    C38 C37 H37B . . 109.5 ?
    H37A C37 H37B . . 109.5 ?
    C38 C37 H37C . . 109.5 ?
    H37A C37 H37C . . 109.5 ?
    H37B C37 H37C . . 109.5 ?
    C37 C38 N8 . . 116.3(6) ?
    C37 C38 H38A . . 108.2 ?
    N8 C38 H38A . . 108.2 ?
    C37 C38 H38B . . 108.2 ?
    N8 C38 H38B . . 108.2 ?
    H38A C38 H38B . . 107.4 ?
    C40 C39 H39A . . 109.5 ?
    C40 C39 H39B . . 109.5 ?
    H39A C39 H39B . . 109.5 ?
    C40 C39 H39C . . 109.5 ?
    H39A C39 H39C . . 109.5 ?
    H39B C39 H39C . . 109.5 ?
    N8 C40 C39 . . 116.1(8) ?
    N8 C40 H40A . . 108.3 ?
    C39 C40 H40A . . 108.3 ?
    N8 C40 H40B . . 108.3 ?
    C39 C40 H40B . . 108.3 ?
    H40A C40 H40B . . 107.4 ?
    C42 C41 H41A . . 109.5 ?
    C42 C41 H41B . . 109.5 ?
    H41A C41 H41B . . 109.5 ?
    C42 C41 H41C . . 109.5 ?
    H41A C41 H41C . . 109.5 ?
    H41B C41 H41C . . 109.5 ?
    C41 C42 N8 . . 115.0(7) ?
    C41 C42 H42A . . 108.5 ?
    N8 C42 H42A . . 108.5 ?
    C41 C42 H42B . . 108.5 ?
    N8 C42 H42B . . 108.5 ?
    H42A C42 H42B . . 107.5 ?
    C44 C43 H43A . . 109.5 ?
    C44 C43 H43B . . 109.5 ?
    H43A C43 H43B . . 109.5 ?
    C44 C43 H43C . . 109.5 ?
    H43A C43 H43C . . 109.5 ?
    H43B C43 H43C . . 109.5 ?
    N8 C44 C43 . . 115.5(8) ?
    N8 C44 H44A . . 108.4 ?
    C43 C44 H44A . . 108.4 ?
    N8 C44 H44B . . 108.4 ?
    C43 C44 H44B . . 108.4 ?
    H44A C44 H44B . . 107.5 ?
    S8 Mo2 S6 . . 107.05(8) ?
    S8 Mo2 S3 . . 111.13(8) ?
    S6 Mo2 S3 . . 140.52(8) ?
    S8 Mo2 S5 . . 104.71(8) ?
    S6 Mo2 S5 . . 101.28(7) ?
    S3 Mo2 S5 . . 78.64(8) ?
    S8 Mo2 S4 . . 102.32(8) ?
    S6 Mo2 S4 . . 79.63(7) ?
    S3 Mo2 S4 . . 82.81(8) ?
    S5 Mo2 S4 . . 151.30(8) ?
    S8 Mo2 Cu2 . . 55.13(6) ?
    S6 Mo2 Cu2 . . 105.07(6) ?
    S3 Mo2 Cu2 . . 104.65(6) ?
    S5 Mo2 Cu2 . . 50.51(6) ?
    S4 Mo2 Cu2 . . 157.45(6) ?
    S8 Mo2 Cu1 . . 57.01(6) ?
    S6 Mo2 Cu1 . . 50.82(6) ?
    S3 Mo2 Cu1 . . 168.11(6) ?
    S5 Mo2 Cu1 . . 104.28(6) ?
    S4 Mo2 Cu1 . . 98.38(6) ?
    Cu2 Mo2 Cu1 . . 70.01(4) ?
    S8 Mo2 Mo1 . . 98.29(6) ?
    S6 Mo2 Mo1 . . 52.96(5) ?
    S3 Mo2 Mo1 . . 128.18(6) ?
    S5 Mo2 Mo1 . . 52.48(5) ?
    S4 Mo2 Mo1 . . 132.08(6) ?
    Cu2 Mo2 Mo1 . . 59.28(3) ?
    Cu1 Mo2 Mo1 . . 59.05(3) ?
    C1A S2 Mo1 . . 101.8(8) ?
    C1 S2 Mo1 . . 108.3(6) ?
    C6 Cu2 S5 . . 125.0(3) ?
    C6 Cu2 S8 . . 113.5(3) ?
    S5 Cu2 S8 . . 101.94(8) ?
    C6 Cu2 S7 . . 116.0(3) ?
    S5 Cu2 S7 . . 102.20(8) ?
    S8 Cu2 S7 . . 92.72(8) ?
    C6 Cu2 Mo1 . . 149.7(3) ?
    S5 Cu2 Mo1 . . 53.89(5) ?
    S8 Cu2 Mo1 . . 94.82(6) ?
    S7 Cu2 Mo1 . . 48.93(5) ?
    C6 Cu2 Mo2 . . 147.6(3) ?
    S5 Cu2 Mo2 . . 54.05(6) ?
    S8 Cu2 Mo2 . . 48.78(5) ?
    S7 Cu2 Mo2 . . 93.65(6) ?
    Mo1 Cu2 Mo2 . . 60.76(3) ?
    S15 Mo3 S14 . . 106.80(8) ?
    S15 Mo3 S12 . . 111.67(8) ?
    S14 Mo3 S12 . . 140.47(8) ?
    S15 Mo3 S13 . . 104.39(8) ?
    S14 Mo3 S13 . . 101.47(7) ?
    S12 Mo3 S13 . . 77.75(8) ?
    S15 Mo3 S11 . . 103.67(8) ?
    S14 Mo3 S11 . . 80.12(8) ?
    S12 Mo3 S11 . . 82.35(9) ?
    S13 Mo3 S11 . . 150.04(8) ?
    S15 Mo3 Cu4 . . 56.61(6) ?
    S14 Mo3 Cu4 . . 50.95(6) ?
    S12 Mo3 Cu4 . . 168.28(7) ?
    S13 Mo3 Cu4 . . 104.24(6) ?
    S11 Mo3 Cu4 . . 99.81(7) ?
    S15 Mo3 Mo4 . . 97.92(6) ?
    S14 Mo3 Mo4 . . 52.89(5) ?
    S12 Mo3 Mo4 . . 127.47(7) ?
    S13 Mo3 Mo4 . . 52.71(5) ?
    S11 Mo3 Mo4 . . 132.31(6) ?
    Cu4 Mo3 Mo4 . . 58.95(3) ?
    S15 Mo3 Cu3 . . 55.28(6) ?
    S14 Mo3 Cu3 . . 104.74(6) ?
    S12 Mo3 Cu3 . . 104.29(7) ?
    S13 Mo3 Cu3 . . 50.10(6) ?
    S11 Mo3 Cu3 . . 158.95(7) ?
    Cu4 Mo3 Cu3 . . 69.79(3) ?
    Mo4 Mo3 Cu3 . . 58.89(3) ?
    C4 S3 Mo2 . . 108.1(3) ?
    C11 Cu3 S13 . . 125.1(3) ?
    C11 Cu3 S16 . . 115.3(3) ?
    S13 Cu3 S16 . . 102.68(8) ?
    C11 Cu3 S15 . . 114.6(3) ?
    S13 Cu3 S15 . . 101.13(8) ?
    S16 Cu3 S15 . . 92.48(8) ?
    C11 Cu3 Mo4 . . 149.3(3) ?
    S13 Cu3 Mo4 . . 54.20(6) ?
    S16 Cu3 Mo4 . . 49.09(6) ?
    S15 Cu3 Mo4 . . 94.02(6) ?
    C11 Cu3 Mo3 . . 148.5(3) ?
    S13 Cu3 Mo3 . . 53.76(6) ?
    S16 Cu3 Mo3 . . 93.61(6) ?
    S15 Cu3 Mo3 . . 48.30(5) ?
    Mo4 Cu3 Mo3 . . 60.40(3) ?
    S16 Mo4 S13 . . 105.90(8) ?
    S16 Mo4 S14 . . 105.88(8) ?
    S13 Mo4 S14 . . 101.73(8) ?
    S16 Mo4 S9 . . 104.33(9) ?
    S13 Mo4 S9 . . 147.91(9) ?
    S14 Mo4 S9 . . 79.90(7) ?
    S16 Mo4 S10 . . 108.30(9) ?
    S13 Mo4 S10 . . 78.17(8) ?
    S14 Mo4 S10 . . 144.42(9) ?
    S9 Mo4 S10 . . 82.41(8) ?
    S16 Mo4 Cu4 . . 55.10(6) ?
    S13 Mo4 Cu4 . . 105.90(6) ?
    S14 Mo4 Cu4 . . 51.49(6) ?
    S9 Mo4 Cu4 . . 100.02(7) ?
    S10 Mo4 Cu4 . . 163.37(8) ?
    S16 Mo4 Cu3 . . 55.57(6) ?
    S13 Mo4 Cu3 . . 50.98(6) ?
    S14 Mo4 Cu3 . . 106.14(5) ?
    S9 Mo4 Cu3 . . 159.80(8) ?
    S10 Mo4 Cu3 . . 101.08(6) ?
    Cu4 Mo4 Cu3 . . 71.11(3) ?
    S16 Mo4 Mo3 . . 98.41(6) ?
    S13 Mo4 Mo3 . . 53.24(6) ?
    S14 Mo4 Mo3 . . 52.65(5) ?
    S9 Mo4 Mo3 . . 131.50(7) ?
    S10 Mo4 Mo3 . . 129.50(7) ?
    Cu4 Mo4 Mo3 . . 60.32(3) ?
    Cu3 Mo4 Mo3 . . 60.71(3) ?
    C3 S4 Mo2 . . 102.9(3) ?
    C12 Cu4 S14 . . 128.4(2) ?
    C12 Cu4 S16 . . 116.2(2) ?
    S14 Cu4 S16 . . 102.88(8) ?
    C12 Cu4 S15 . . 109.4(2) ?
    S14 Cu4 S15 . . 101.04(8) ?
    S16 Cu4 S15 . . 92.12(7) ?
    C12 Cu4 Mo4 . . 154.4(2) ?
    S14 Cu4 Mo4 . . 54.22(5) ?
    S16 Cu4 Mo4 . . 49.34(6) ?
    S15 Cu4 Mo4 . . 93.41(6) ?
    C12 Cu4 Mo3 . . 144.2(2) ?
    S14 Cu4 Mo3 . . 53.38(5) ?
    S16 Cu4 Mo3 . . 94.61(6) ?
    S15 Cu4 Mo3 . . 48.36(5) ?
    Mo4 Cu4 Mo3 . . 60.73(3) ?
    C20 N5 C14 . . 109.6(6) ?
    C20 N5 C16 . . 108.0(6) ?
    C14 N5 C16 . . 111.6(6) ?
    C20 N5 C18 . . 111.0(6) ?
    C14 N5 C18 . . 107.0(6) ?
    C16 N5 C18 . . 109.7(6) ?
    Cu2 S5 Mo1 . . 75.19(7) ?
    Cu2 S5 Mo2 . . 75.43(7) ?
    Mo1 S5 Mo2 . . 74.45(6) ?
    C36 N6 C30 . . 105.9(6) ?
    C36 N6 C32 . . 111.5(6) ?
    C30 N6 C32 . . 109.9(6) ?
    C36 N6 C34 . . 111.8(6) ?
    C30 N6 C34 . . 112.7(6) ?
    C32 N6 C34 . . 105.2(6) ?
    Cu1 S6 Mo2 . . 75.88(6) ?
    Cu1 S6 Mo1 . . 74.51(7) ?
    Mo2 S6 Mo1 . . 74.58(6) ?
    C22 N7 C28 . . 106.1(6) ?
    C22 N7 C24 . . 112.6(6) ?
    C28 N7 C24 . . 111.0(6) ?
    C22 N7 C26 . . 111.6(7) ?
    C28 N7 C26 . . 110.6(6) ?
    C24 N7 C26 . . 105.0(6) ?
    Mo1 S7 Cu1 . . 75.98(7) ?
    Mo1 S7 Cu2 . . 74.98(7) ?
    Cu1 S7 Cu2 . . 85.89(7) ?
    C40 N8 C44 . . 108.5(7) ?
    C40 N8 C42 . . 112.1(6) ?
    C44 N8 C42 . . 108.6(7) ?
    C40 N8 C38 . . 109.3(7) ?
    C44 N8 C38 . . 109.5(6) ?
    C42 N8 C38 . . 108.8(6) ?
    Mo2 S8 Cu2 . . 76.09(7) ?
    Mo2 S8 Cu1 . . 74.79(7) ?
    Cu2 S8 Cu1 . . 84.00(7) ?
    C8 S9 Mo4 . . 101.5(3) ?
    C7 S10 Mo4 . . 107.1(3) ?
    C10 S11 Mo3 . . 102.6(4) ?
    C9 S12 Mo3 . . 108.8(3) ?
    Cu3 S13 Mo4 . . 74.82(7) ?
    Cu3 S13 Mo3 . . 76.14(7) ?
    Mo4 S13 Mo3 . . 74.05(6) ?
    Cu4 S14 Mo3 . . 75.67(6) ?
    Cu4 S14 Mo4 . . 74.29(7) ?
    Mo3 S14 Mo4 . . 74.47(6) ?
    Mo3 S15 Cu3 . . 76.42(7) ?
    Mo3 S15 Cu4 . . 75.03(6) ?
    Cu3 S15 Cu4 . . 84.01(7) ?
    Mo4 S16 Cu4 . . 75.57(7) ?
    Mo4 S16 Cu3 . . 75.33(7) ?
    Cu4 S16 Cu3 . . 86.36(7) ?
data_global
_journal_date_recd_electronic     2009-09-26
_journal_date_accepted     2009-10-27
_journal_name_full     'Acta Crystallographica, Section E'
_journal_year     2009
_journal_volume     65
_journal_issue     11
_journal_page_first     m1485
_journal_page_last     m1485
_journal_paper_category     QM
_journal_coeditor_code     ZS2011
_publ_contact_author_name     'XiuLi You'
_publ_contact_author_address
;
Jiangxi Key Laboratory of Organic Chemistry
Jiangxi Science and Technology Normal University
Nanchang 330013
People's Republic of China
;
_publ_contact_author_email     'jxstnu2008@yahoo.cn'
_publ_contact_author_fax     ?
_publ_contact_author_phone     '+86 791-3805183'
_publ_section_title
;\
Tetraethylammonium
dicyanidobis(ethane-1,2-dithiolato)tetra-\m~3~-sulfido-dimolybdenum(V)\
dicopper(I)
;
loop_
    _publ_author_name
    _publ_author_footnote
    _publ_author_address
    'Xiu-Li You' .
;
Jiangxi Key Laboratory of Organic Chemistry
Jiangxi Science and Technology Normal University
Nanchang 330013
People's Republic of China
;
    'Yue-Long Liu' .
;
Jiangxi Key Laboratory of Organic Chemistry
Jiangxi Science and Technology Normal University
Nanchang 330013
People's Republic of China
;
