# Supplementary material for: Tetra­ethyl­ammonium dicyanidobis(ethane-1,2-dithiol­ato)tetra-μ3-sulfido-dimolybdenum(V)dicopper(I)
Source: Acta Crystallogr Sect E Struct Rep Online. 2009 Oct 31;65(Pt 11):m1485. doi: 10.1107/S1600536809044821 (PMC2971270; doi:10.1107/S1600536809044821)
Supplement: Supplementary file 2 [file e-65-m1485-Isup2.hkl]

# 
# h,k,l, Fc-squared, Fo-squared, sigma(Fo-squared) and status flag 
# 
data_I
_shelx_title ' t                      R =  New: Pca21' 
_shelx_refln_list_code          4 
_shelx_F_calc_maximum      564.36 
_exptl_crystal_F_000      3824.00 
_reflns_d_resolution_high  0.7700 
 
loop_ 
 _symmetry_equiv_pos_as_xyz 
 'x, y, z' 
 '-x, -y, z+1/2' 
 '-x+1/2, y, z+1/2' 
 'x+1/2, -y, z' 
 
_cell_length_a    12.5090 
_cell_length_b    16.5820 
_cell_length_c    34.9760 
_cell_angle_alpha  90.000 
_cell_angle_beta   90.000 
_cell_angle_gamma  90.000 
 
_shelx_F_squared_multiplier     1.000 
 
loop_ 
 _refln_index_h 
 _refln_index_k 
 _refln_index_l 
 _refln_F_squared_calc 
 _refln_F_squared_meas 
 _refln_F_squared_sigma 
 _refln_observed_status 
   3   1 -44     4252.37     4693.41   1039.81 o 
   3   2 -44     1823.40     3529.07    921.36 o 
   3   3 -44     2858.58      484.56    857.69 o 
   1   4 -44     5002.41     6096.05    834.28 o 
   2   4 -44      902.97     3780.52    628.99 o 
   0   5 -44      237.21      666.21    873.61 o 
   1   5 -44      237.04     1311.81    552.44 o 
   4   0 -43     1175.15      712.09    578.66 o 
   3   1 -43      512.75     1124.88   1215.84 o 
   4   1 -43       83.00      571.60    492.40 o 
   5   1 -43      192.52      445.86    362.29 o 
   2   2 -43      746.43     3509.41   1065.09 o 
   3   2 -43      125.38     1006.48   2477.79 o 
   4   2 -43      412.75     1194.63    578.66 o 
   1   3 -43       90.48      130.62    599.73 o 
   2   3 -43      541.85     4690.13   1087.56 o 
   3   3 -43     2504.98     1131.10    611.43 o 
   4   3 -43      724.00     1423.45    865.41 o 
   1   4 -43     4827.21     4773.00    890.93 o 
   2   4 -43     1424.53     1932.03    573.98 o 
   3   4 -43      165.82      811.34    930.26 o 
   4   4 -43      583.32     1348.13    613.52 o 
   1   5 -43     3954.18     7381.65    968.18 o 
   2   5 -43      855.65     1852.81    491.24 o 
   3   5 -43     7213.54     7847.04    856.05 o 
   1   6 -43      467.61     2902.19    853.01 o 
   2   6 -43     2047.19     1268.45    412.20 o 
   4   0 -42      939.33     1042.62    538.40 o 
   6   0 -42     4343.43     3770.18   1023.89 o 
   2   1 -42     1353.65     4439.19   1068.37 o 
   3   1 -42    11664.40    11372.32    902.00 o 
   4   1 -42      704.33      816.91    392.09 o 
   5   1 -42     2167.23     1278.81   1595.06 o 
   6   1 -42      257.29     1536.05    815.32 o 
   2   2 -42     5686.89     7823.60   1080.54 o 
   3   2 -42      266.40     -252.01    640.01 o 
   4   2 -42     2141.63     1493.12    773.42 o 
   5   2 -42     6523.71     6835.12    826.55 o 
   1   3 -42      961.61      963.50    416.67 o 
   2   3 -42     6041.78     9840.96   2668.10 o 
   3   3 -42     2521.55     3970.05   1683.54 o 
   4   3 -42     3833.37     3747.27    608.68 o 
   5   3 -42     1233.58     1702.07    595.87 o 
   0   4 -42     2147.50     2286.08    857.22 o 
   1   4 -42     5480.75     5977.60    841.77 o 
   2   4 -42     2051.39     1607.01    458.76 o 
   3   4 -42      225.59     2343.65    715.83 o 
   4   4 -42     3150.03     4728.52    707.87 o 
   5   4 -42     1159.80     1145.16    400.87 o 
   0   5 -42    17854.63    18337.31   1514.53 o 
   1   5 -42      937.85     2476.81    508.23 o 
   2   5 -42     1107.27     1177.01    444.85 o 
   3   5 -42      814.16     1553.81   1261.95 o 
   4   5 -42     1428.82     2418.13    547.12 o 
   0   6 -42     1573.08     1414.34    494.39 o 
   1   6 -42     1882.21     1784.32    465.86 o 
   2   6 -42     2696.00     2944.11   1028.34 o 
   3   6 -42     2706.10     3027.43    729.18 o 
   4   6 -42      267.68     1090.43    462.60 o 
   0   7 -42     2234.99     2756.59    734.09 o 
   1   7 -42     3153.53     4905.02   1251.19 o 
   2   7 -42      679.66     1590.16    626.09 o 
   3   7 -42     1525.95     1889.56    731.98 o 
   0   8 -42     1608.77     1534.20    536.52 o 
   1   8 -42     1062.49     1189.36    429.59 o 
   2   0 -41     1939.04     1624.55    537.93 o 
   4   0 -41     5736.45     7840.92   1310.41 o 
   6   0 -41     3240.82     4507.55    931.19 o 
   2   1 -41      930.66     1465.59   1063.22 o 
   3   1 -41     2922.07     3091.38    600.70 o 
   4   1 -41      723.33      337.93    437.68 o 
   5   1 -41      909.64     1284.11    486.00 o 
   6   1 -41      357.41      992.71    494.27 o 
   1   2 -41     4476.86     4003.33    681.66 o 
   2   2 -41        8.41     1839.91    794.02 o 
   3   2 -41     1668.64     1004.50    378.16 o 
   4   2 -41     5305.12     4777.26    824.45 o 
   5   2 -41     3293.17     2018.51    458.04 o 
   6   2 -41     1160.25      710.71    497.31 o 
   1   3 -41     1507.61     1400.30    570.70 o 
   2   3 -41      989.02     2332.94    625.24 o 
   3   3 -41      279.92      774.80   1218.65 o 
   4   3 -41     1473.24      827.40    411.40 o 
   5   3 -41      387.69      347.48    433.50 o 
   6   3 -41     1668.96     1479.84    411.76 o 
   1   4 -41     5488.32     6074.16    681.19 o 
   2   4 -41     2150.00     1389.46    364.11 o 
   3   4 -41     1781.13     2699.26    416.27 o 
   4   4 -41     2777.79     2921.44   1441.97 o 
   5   4 -41     1814.64     1618.64    507.23 o 
   6   4 -41     1561.16     1124.01    463.25 o 
   1   5 -41      152.68     2300.62    610.78 o 
   2   5 -41     1677.49     1625.85    500.71 o 
   3   5 -41     6899.11     6423.68    637.98 o 
   4   5 -41      521.53     1269.47    486.92 o 
   5   5 -41      814.08     1567.41    499.70 o 
   1   6 -41     4286.36     3838.26    507.10 o 
   2   6 -41     4629.19     4874.59    635.61 o 
   3   6 -41      236.83      867.02   1077.03 o 
   4   6 -41     5824.78     4509.47    511.54 o 
   5   6 -41       11.78      735.40    541.90 o 
   1   7 -41     1887.33     2433.16    479.17 o 
   2   7 -41     1908.39     1300.92   1098.56 o 
   3   7 -41     8195.58    10380.91    855.28 o 
   4   7 -41     1835.73     2313.36    592.87 o 
   1   8 -41      865.02     1871.42    770.61 o 
   2   8 -41      512.18     1448.45    532.49 o 
   3   8 -41     6244.23     5627.11    679.84 o 
   1   9 -41     4678.32     4951.87   1242.99 o 
   2   0 -40     8375.88     6354.01    804.79 o 
   4   0 -40    16466.27    18996.50   1544.03 o 
   6   0 -40     1718.97      957.41    529.97 o 
   2   1 -40      146.05      686.54    598.69 o 
   3   1 -40      338.21      652.98    692.89 o 
   4   1 -40      439.72      531.32    527.27 o 
   5   1 -40    16806.98    19845.59   1143.68 o 
   6   1 -40      121.85      432.74    521.36 o 
   7   1 -40      365.89      551.81    868.46 o 
   1   2 -40     2851.05     4234.12    936.34 o 
   2   2 -40     7375.40     8022.90    523.83 o 
   3   2 -40     1039.30     1817.27    589.33 o 
   4   2 -40     4248.17     4751.39   1521.55 o 
   5   2 -40      415.15     1023.03    473.25 o 
   6   2 -40      272.24     1149.83    599.17 o 
   7   2 -40       77.33      479.66    527.65 o 
   0   3 -40    28742.89    31320.15   1660.60 o 
   1   3 -40     1299.76     3089.42   1059.00 o 
   2   3 -40      169.68     1788.76    454.32 o 
   3   3 -40      645.92     2866.12    549.98 o 
   4   3 -40     1794.45     1422.08    380.37 o 
   5   3 -40     3042.66     5017.06    727.31 o 
   6   3 -40      408.13     1171.91    487.79 o 
   7   3 -40     1823.23     1157.34    467.49 o 
   0   4 -40      359.27     1258.91    476.60 o 
   1   4 -40     2297.06     2946.21    844.58 o 
   2   4 -40     2062.69     1432.03    397.24 o 
   3   4 -40      655.79      737.68    308.74 o 
   4   4 -40     2389.77     2583.84    322.63 o 
   5   4 -40     2143.69     1138.39    464.20 o 
   6   4 -40      179.41      539.95    562.11 o 
   7   4 -40      831.20     1990.47    719.60 o 
   0   5 -40    10443.47    12142.01   1122.21 o 
   1   5 -40     1119.68     1652.51    481.92 o 
   2   5 -40      341.73      388.00    394.20 o 
   3   5 -40     1458.95     1709.82    350.18 o 
   4   5 -40     2518.79     1144.36    304.92 o 
   5   5 -40      828.81     1965.29    342.92 o 
   6   5 -40      496.71      422.16    440.55 o 
   0   6 -40     4976.25     7490.73   1041.68 o 
   1   6 -40      428.64     1251.43    418.26 o 
   2   6 -40      785.56      972.84    382.77 o 
   3   6 -40     1584.55     2543.38    612.83 o 
   4   6 -40     5885.33     5383.22    507.56 o 
   5   6 -40      967.55      978.95    296.65 o 
   6   6 -40      383.99     2878.11    857.35 o 
   0   7 -40      272.64     -228.00    720.51 o 
   1   7 -40     3176.37     4096.49    579.35 o 
   2   7 -40     1181.45     1233.00    437.02 o 
   3   7 -40      998.05     1461.05    758.67 o 
   4   7 -40      886.88     1476.70    406.69 o 
   5   7 -40     6103.31     4562.87    557.73 o 
   0   8 -40     3373.36     3654.07    734.09 o 
   1   8 -40      882.84      949.18    438.68 o 
   2   8 -40     1886.33     2152.73    452.04 o 
   3   8 -40     4185.72     2705.09    472.16 o 
   4   8 -40     1406.05     1889.23    337.31 o 
   0   9 -40     1125.31     2022.50    772.01 o 
   1   9 -40     4328.26     3570.38   2164.82 o 
   2   9 -40     3799.53     3018.41    790.51 o 
   3   9 -40     1117.09     1701.80    720.05 o 
   0  10 -40      289.45     1081.94    584.75 o 
   1  10 -40     1659.26     1740.59    418.54 o 
   2   0 -39    22422.02    25534.03   1679.80 o 
   4   0 -39     8964.96    12132.18   1331.95 o 
   6   0 -39     1046.75     1202.73    919.49 o 
   8   0 -39     3537.03     1412.00    701.79 o 
   1   1 -39     2575.61     3116.61    584.28 o 
   2   1 -39      437.00      465.43    955.30 o 
   3   1 -39     3856.71     4305.42    555.28 o 
   4   1 -39      117.84     1463.80    674.87 o 
   5   1 -39      725.66     1224.72    619.32 o 
   6   1 -39       49.76      350.47    628.11 o 
   7   1 -39     3530.50     3680.30    645.32 o 
   8   1 -39      359.46     1565.52    782.64 o 
   1   2 -39     3812.79     4118.96    565.58 o 
   2   2 -39    12184.13    12329.91   1139.17 o 
   3   2 -39     4914.42     5699.77    565.29 o 
   4   2 -39      579.40      897.80    545.73 o 
   5   2 -39     3039.85     3817.86   1422.77 o 
   6   2 -39      472.14     1014.59    512.57 o 
   7   2 -39     1217.93     2529.08   1445.71 o 
   8   2 -39     1451.74     2806.77    757.50 o 
   1   3 -39      461.05     1210.52    397.97 o 
   2   3 -39     1164.47     2181.64    815.80 o 
   3   3 -39    14870.97    13700.26    711.82 o 
   4   3 -39     1694.37     2582.16    450.81 o 
   5   3 -39     2104.96     1087.98    976.60 o 
   6   3 -39      205.96      847.23    568.32 o 
   7   3 -39     1490.43     2057.79    623.36 o 
   1   4 -39     8123.55     6660.36    628.79 o 
   2   4 -39      509.69      994.18    327.31 o 
   3   4 -39     6779.09     7163.06    620.59 o 
   4   4 -39     1124.09      993.38    261.53 o 
   5   4 -39     1796.77     1708.39    512.64 o 
   6   4 -39      318.81      884.55    563.24 o 
   7   4 -39      627.38     1446.99    585.87 o 
   1   5 -39     3603.87     3749.36    534.37 o 
   2   5 -39     1656.93     1280.89    602.77 o 
   3   5 -39     3138.79     3614.28   1117.28 o 
   4   5 -39      264.68      275.39    552.38 o 
   5   5 -39     3781.54     2418.98    424.61 o 
   6   5 -39     2645.31     2851.88    711.15 o 
   7   5 -39      942.35     1441.99    729.88 o 
   1   6 -39     2041.34     1781.53    333.95 o 
   2   6 -39    12095.85    11293.64   1769.45 o 
   3   6 -39      694.16     1484.99    511.46 o 
   4   6 -39       25.62     1382.43    411.58 o 
   5   6 -39      201.97      374.24    430.35 o 
   6   6 -39      570.38      671.72    295.18 o 
   1   7 -39     2740.52     2626.83    448.72 o 
   2   7 -39     1943.82     2015.48    427.23 o 
   3   7 -39      919.82     2082.27    507.95 o 
   4   7 -39      872.64      986.33    552.65 o 
   5   7 -39      298.08     1055.18    738.03 o 
   6   7 -39     2639.28     1907.48    476.05 o 
   1   8 -39     3331.74     2368.24    462.65 o 
   2   8 -39     7168.48     7351.03    727.38 o 
   3   8 -39     1034.31     1370.91    520.23 o 
   4   8 -39     1041.52      972.04    382.17 o 
   5   8 -39      588.80      115.71    755.80 o 
   1   9 -39      392.04      224.32   1661.77 o 
   2   9 -39    11542.60    12747.29    907.06 o 
   3   9 -39     4151.41     1508.91    586.62 o 
   4   9 -39     1627.08     1604.82    429.13 o 
   1  10 -39     4179.76     2626.67   1055.96 o 
   2  10 -39     1319.78     1258.74    428.89 o 
   3  10 -39     2220.64     1611.34   1219.12 o 
   2   0 -38     1758.16      976.14    465.83 o 
   4   0 -38     8910.97     7944.86   1085.69 o 
   6   0 -38    24729.47    22437.55   1592.25 o 
   8   0 -38     1197.63     1546.68    460.01 o 
   1   1 -38     8533.01     7707.39   1254.86 o 
   2   1 -38     3659.16     2974.70    652.40 o 
   3   1 -38    32502.19    33764.33   1357.72 o 
   4   1 -38     2007.32     1208.31    671.36 o 
   5   1 -38     1840.51     1285.08    413.13 o 
   6   1 -38      610.01      577.55    436.88 o 
   7   1 -38     4913.42     5306.66    740.88 o 
   8   1 -38       13.36      429.02    693.36 o 
   1   2 -38     4230.35     4835.04   1554.80 o 
   2   2 -38     2146.98     3209.37    422.91 o 
   3   2 -38     2089.82     1837.52    411.92 o 
   4   2 -38     5214.59     5638.87    734.07 o 
   5   2 -38      425.75      716.81    472.86 o 
   6   2 -38     7189.25     7665.99    803.33 o 
   7   2 -38      381.20     1308.31    769.67 o 
   8   2 -38     5360.42     5471.11   1682.61 o 
   0   3 -38     1654.25     1028.57    434.93 o 
   1   3 -38     2744.93     3130.50   1023.19 o 
   2   3 -38    15788.96    16168.48    987.13 o 
   3   3 -38     2677.73     2183.43    346.21 o 
   4   3 -38     7148.56     7097.05   1082.42 o 
   5   3 -38      517.56     1511.51    503.26 o 
   6   3 -38      680.76     1123.24    493.44 o 
   7   3 -38      495.42      713.01    535.61 o 
   8   3 -38     2638.49     1786.36   1008.91 o 
   0   4 -38      326.57     3137.36    679.08 o 
   1   4 -38     4866.26     4861.52    819.00 o 
   2   4 -38     1568.71     2090.58    482.73 o 
   3   4 -38     4916.54     5421.30   1035.38 o 
   4   4 -38     2649.90     3186.68    448.09 o 
   5   4 -38      902.90     1879.99    678.93 o 
   6   4 -38      458.70     1272.09   1026.00 o 
   7   4 -38     1578.82      903.82    483.15 o 
   8   4 -38     5019.05     5421.68   1516.64 o 
   0   5 -38       20.50     1820.89    614.04 o 
   1   5 -38      785.46      889.63    362.60 o 
   2   5 -38    12415.25    12327.88   1105.59 o 
   3   5 -38     1932.25     2495.67    501.17 o 
   4   5 -38     7033.53     6341.42    576.25 o 
   5   5 -38     5260.88     4934.31    675.49 o 
   6   5 -38      867.66     1293.17    390.28 o 
   7   5 -38     1374.48      996.37    471.35 o 
   8   5 -38     9631.86    10454.71   1763.60 o 
   0   6 -38      303.58      369.85    667.14 o 
   1   6 -38     2388.50     1966.45    341.11 o 
   2   6 -38     1945.10     2125.43    648.50 o 
   3   6 -38     7329.31     8769.96    796.87 o 
   4   6 -38     3597.57     3481.90   1197.86 o 
   5   6 -38      385.56     2452.08    586.90 o 
   6   6 -38     1682.54     1953.40    649.89 o 
   7   6 -38     1309.40      690.60    506.95 o 
   0   7 -38       36.79      824.45    742.05 o 
   1   7 -38      493.11      865.73    376.83 o 
   2   7 -38      180.99     1229.40    383.46 o 
   3   7 -38     4550.61     4085.14    707.20 o 
   4   7 -38     3660.29     4621.46    686.00 o 
   5   7 -38     4996.84     5163.02    528.71 o 
   6   7 -38     1682.04     2021.29    956.33 o 
   7   7 -38     3465.18     2725.03    973.01 o 
   0   8 -38     1269.90     2050.59    800.57 o 
   1   8 -38     1164.67     1022.67    358.88 o 
   2   8 -38      113.04      427.30    361.88 o 
   3   8 -38     3128.17     3787.32    772.40 o 
   4   8 -38     5088.28     4404.71    781.34 o 
   5   8 -38     4776.43     5659.26    979.34 o 
   6   8 -38     1699.82     1199.29    380.70 o 
   0   9 -38      499.12      989.71    799.17 o 
   1   9 -38      855.92     1746.43    840.83 o 
   2   9 -38     2019.98     1943.09   1652.88 o 
   3   9 -38     4892.01     6295.87   1039.34 o 
   4   9 -38     4655.49     5515.20    897.98 o 
   5   9 -38     1993.81     1192.84    548.20 o 
   0  10 -38     6055.73     6980.43   1147.95 o 
   1  10 -38     2189.54     3185.22   1639.53 o 
   2  10 -38      315.38     1710.18    702.02 o 
   3  10 -38       80.21      514.45    343.42 o 
   4  10 -38     2048.17     2067.36    639.05 o 
   0  11 -38     1609.61     2141.41    797.76 o 
   1  11 -38     2098.30     2453.30    587.55 o 
   2  11 -38     1615.36     1935.21    462.22 o 
   3  11 -38     1839.99     3573.59    801.79 o 
   2   0 -37     7855.71     6310.94    897.48 o 
   4   0 -37    30966.77    32947.98   1956.95 o 
   6   0 -37     4691.67     4939.20   1027.63 o 
   8   0 -37      481.87      719.51    497.03 o 
   1   1 -37     2449.00     3642.41    783.47 o 
   2   1 -37       66.88     1273.57    553.77 o 
   3   1 -37    12280.36    13373.48   1547.54 o 
   4   1 -37     1824.18     1559.04    384.80 o 
   5   1 -37     2380.42     3220.28    737.60 o 
   6   1 -37      674.64      869.76    462.57 o 
   7   1 -37      137.42     1645.61    657.87 o 
   8   1 -37       28.52      597.82    947.89 o 
   9   1 -37     5341.84     6016.86    561.69 o 
   1   2 -37     2338.20     2267.21    518.05 o 
   2   2 -37     8995.15     9481.44    562.14 o 
   3   2 -37     1796.32     1916.41    573.42 o 
   4   2 -37     5751.16     5759.47    683.44 o 
   5   2 -37      296.16      771.46    463.68 o 
   6   2 -37      964.33      817.86    380.44 o 
   7   2 -37      194.10      747.52    717.24 o 
   8   2 -37      391.48      822.66    588.44 o 
   9   2 -37      687.63     2758.40   1012.11 o 
   1   3 -37      695.13     -225.23    409.49 o 
   2   3 -37       36.98     2595.31    611.94 o 
   3   3 -37      931.91     1414.25    398.49 o 
   4   3 -37     7086.04     8388.39    863.74 o 
   5   3 -37      288.38     1141.26    594.89 o 
   6   3 -37     8023.51     9481.61   1242.53 o 
   7   3 -37     2167.18     2289.42    661.06 o 
   8   3 -37      450.30     1571.47   1503.06 o 
   9   3 -37     1318.81     3835.88    781.91 o 
   1   4 -37     8043.26     8532.95    647.51 o 
   2   4 -37     3092.25     3569.94    842.99 o 
   3   4 -37     2476.45     1901.13    307.74 o 
   4   4 -37     4754.31     5123.98   1218.33 o 
   5   4 -37     5557.72     4990.18    692.78 o 
   6   4 -37     2237.83     2595.96   1172.07 o 
   7   4 -37      269.18      763.01    613.17 o 
   8   4 -37     1450.71      963.57    427.04 o 
   1   5 -37       66.57      343.62    517.64 o 
   2   5 -37      108.32     1403.66    995.70 o 
   4   5 -37     7513.85     7606.97    712.66 o 
   5   5 -37      616.01     1401.01    472.57 o 
   6   5 -37     2748.12     3020.06    902.52 o 
   7   5 -37     3922.58     3328.09   1607.93 o 
   8   5 -37      169.12      240.40    640.02 o 
   1   6 -37     1521.65     1485.55    339.11 o 
   2   6 -37      293.79      978.53    404.18 o 
   3   6 -37      843.52     1467.40    554.43 o 
   4   6 -37    11144.48    10193.46    643.06 o 
   5   6 -37     1799.92     1771.89    462.06 o 
   6   6 -37     4134.56     4397.12    482.75 o 
   7   6 -37     3271.78     3252.41   1308.41 o 
   8   6 -37      870.44     1643.74    748.06 o 
   1   7 -37      247.07      422.76    339.34 o 
   2   7 -37     2539.96     1644.71    364.68 o 
   3   7 -37     3989.13     4114.83   1047.56 o 
   4   7 -37     4196.85     3519.51    458.23 o 
   5   7 -37      782.56     1291.50    382.10 o 
   6   7 -37      933.13      481.59    406.56 o 
   7   7 -37      378.00      641.26    588.57 o 
   1   8 -37     1267.78     1681.84    594.34 o 
   2   8 -37     2777.63     2393.17    450.53 o 
   3   8 -37     7308.36     6211.22    541.49 o 
   4   8 -37     6801.76     6985.46    602.17 o 
   5   8 -37      566.90     1319.62    485.68 o 
   6   8 -37     2329.15     1476.20    430.93 o 
   7   8 -37     3426.89     2688.21    632.86 o 
   1   9 -37      602.20      885.47    513.18 o 
   2   9 -37     7790.38     7824.49    779.09 o 
   3   9 -37      157.08     1289.43    613.41 o 
   4   9 -37      186.68      877.83    527.45 o 
   5   9 -37     2092.74     1865.79    389.50 o 
   6   9 -37     5234.41     5810.62    676.25 o 
   1  10 -37     4373.19     4495.33    720.05 o 
   2  10 -37     1484.41     2864.96   1291.45 o 
   3  10 -37     4465.77     5173.73    526.96 o 
   4  10 -37      807.30      812.70    351.21 o 
   5  10 -37     1345.88     2102.41    572.86 o 
   1  11 -37     1618.50     1825.75    483.52 o 
   2  11 -37     1233.22     1773.41    397.81 o 
   3  11 -37     4088.00     3622.03    495.14 o 
   4  11 -37     1729.06     1243.34    535.38 o 
   1  12 -37     1620.76     3184.43    797.97 o 
   2  12 -37      971.74     1300.68    359.55 o 
   2   0 -36    11921.16    11710.82   1198.52 o 
   4   0 -36    14620.56    13793.25   1120.80 o 
   6   0 -36     6217.07     7641.48   1093.18 o 
   8   0 -36      463.66     1404.25    777.16 o 
   0   1 -36     4668.78     6142.40    867.99 o 
   1   1 -36     8176.87     9096.60    739.68 o 
   2   1 -36      653.41     1360.20    430.98 o 
   3   1 -36    28918.92    33366.15   2296.14 o 
   4   1 -36      304.82      758.53    567.26 o 
   5   1 -36    15677.90    14773.23    897.79 o 
   6   1 -36     1009.46     1391.40    519.72 o 
   7   1 -36     8466.11     9607.93    677.94 o 
   8   1 -36      578.93     1376.66    772.51 o 
   9   1 -36      590.96      922.19    360.80 o 
   0   2 -36       87.07     1084.95    637.18 o 
   1   2 -36     1241.34     1215.90    258.86 o 
   2   2 -36     4871.06     5476.95    470.93 o 
   3   2 -36      201.28     1104.45    487.96 o 
   4   2 -36     4950.86     5718.99    675.39 o 
   5   2 -36     6209.42     6557.38   1110.50 o 
   6   2 -36      806.72      837.40    581.11 o 
   7   2 -36     2510.56     3253.33    980.58 o 
   8   2 -36       89.89      590.62   1096.49 o 
   9   2 -36      168.60      509.94    437.49 o 
   0   3 -36    11549.38    10562.20    748.09 o 
   1   3 -36      458.58      607.03    445.32 o 
   2   3 -36    13138.84    12839.98    684.08 o 
   3   3 -36     5308.81     6394.85   1093.80 o 
   4   3 -36      236.41     1136.10    704.17 o 
   5   3 -36      911.75     1289.51    600.01 o 
   6   3 -36     3468.50     3824.01    580.84 o 
   7   3 -36     1347.21     1358.35    486.05 o 
   8   3 -36      512.25     1366.36    558.13 o 
   9   3 -36     1663.17     1426.52    423.96 o 
   0   4 -36     6998.13     6779.73    853.01 o 
   1   4 -36     4080.23     3919.35    782.55 o 
   2   4 -36     2087.63     2113.92    463.44 o 
   3   4 -36     1380.88     3233.04   1324.04 o 
   4   4 -36     2770.03     2909.19    518.97 o 
   5   4 -36    11615.74    11369.94    873.73 o 
   6   4 -36     1292.89     1713.87    547.65 o 
   7   4 -36     1765.96     2433.07    589.85 o 
   8   4 -36      822.33     1272.72    474.14 o 
   9   4 -36     2436.09     1241.28    482.09 o 
   0   5 -36     8851.74     9410.04    913.87 o 
   1   5 -36      725.22     1988.63    479.71 o 
   2   5 -36    23881.83    24211.57    796.74 o 
   3   5 -36     3520.70     4209.67    453.57 o 
   4   5 -36     1593.40     2620.73    556.69 o 
   5   5 -36     3711.20     4317.60    495.21 o 
   6   5 -36     1801.83     2484.54    442.71 o 
   7   5 -36     1167.66      760.30    897.02 o 
   8   5 -36      710.50      601.13    591.16 o 
   9   5 -36     3403.65     4633.43    690.93 o 
   0   6 -36     2089.96     2003.62   1101.61 o 
   1   6 -36     3073.76     3706.89    633.49 o 
   2   6 -36     1551.99      946.44    244.07 o 
   3   6 -36     2141.56     2382.80    384.50 o 
   4   6 -36     6197.79     6228.68    891.76 o 
   5   6 -36    11538.77    12313.68    707.18 o 
   6   6 -36     1674.51     1455.61    325.10 o 
   7   6 -36      574.07      973.85    380.84 o 
   8   6 -36      117.57      535.31    489.91 o 
   0   7 -36      594.12      837.09    452.25 o 
   1   7 -36     1405.37      917.20    374.36 o 
   2   7 -36    12866.33    12744.33   1326.96 o 
   3   7 -36    15490.66    15212.44    763.83 o 
   4   7 -36     2030.02     2057.61    392.84 o 
   5   7 -36     3600.19     2807.51    467.63 o 
   6   7 -36       77.20      810.52    427.01 o 
   7   7 -36      600.88     1083.62    344.95 o 
   8   7 -36      292.09      741.44    500.40 o 
   0   8 -36      191.35      639.52    748.14 o 
   1   8 -36     1190.24     1057.55    422.51 o 
   2   8 -36     1036.88     1419.79    746.97 o 
   3   8 -36       22.52      375.79    384.39 o 
   4   8 -36     4043.22     4160.56    690.58 o 
   5   8 -36     5777.91     6978.97    811.03 o 
   6   8 -36     4667.86     4471.20    498.51 o 
   7   8 -36     6087.76     5928.56    595.63 o 
   0   9 -36      886.90     1228.95    592.70 o 
   1   9 -36      127.04     -306.63    553.85 o 
   2   9 -36      659.03     1297.46    646.08 o 
   3   9 -36    10444.48    12313.87    823.14 o 
   4   9 -36     2188.87     1977.25    337.13 o 
   5   9 -36      592.59     1669.05    445.79 o 
   6   9 -36      459.47      887.82    450.55 o 
   7   9 -36     1868.86     1742.62    554.75 o 
   0  10 -36      706.78     1853.23    612.60 o 
   1  10 -36     1661.58     2784.72    871.43 o 
   2  10 -36      709.80     1270.09    371.34 o 
   3  10 -36       17.16     1473.19    452.79 o 
   4  10 -36     2459.43     2853.32    464.85 o 
   5  10 -36      580.80      804.21    349.65 o 
   6  10 -36     3364.59     3059.46    440.53 o 
   0  11 -36      547.21       61.71    570.11 o 
   1  11 -36      857.22     1539.83    342.79 o 
   2  11 -36     1679.02     1126.23    287.44 o 
   3  11 -36      950.89     1155.67    510.53 o 
   4  11 -36     1527.13     1918.08    851.34 o 
   5  11 -36      608.00      240.23    429.35 o 
   0  12 -36     6006.36     4539.14   1149.36 o 
   1  12 -36      402.61      651.64    277.67 o 
   2  12 -36     2830.50     2182.51    352.64 o 
   3  12 -36      551.69     2239.93    427.54 o 
   0  13 -36     1113.93     2694.74   1973.57 o 
   1  13 -36     4498.77     3952.86    425.59 o 
   2   0 -35    36660.04    37762.61   1296.37 o 
   4   0 -35     2794.75     3301.54    777.63 o 
   6   0 -35     5176.56     4834.57    648.18 o 
   8   0 -35     9214.10     7910.16    754.08 o 
  10   0 -35      286.00     1549.22   1471.69 o 
   1   1 -35    19238.32    20626.64    801.96 o 
   2   1 -35      197.72     1229.94    479.34 o 
   3   1 -35     1393.15     1738.36    396.36 o 
   4   1 -35     2477.90     3026.99    502.31 o 
   5   1 -35     7059.01     7193.39   2044.50 o 
   6   1 -35      259.52      787.10    346.58 o 
   7   1 -35     2590.64     2694.90    483.97 o 
   8   1 -35      554.32     1257.27    366.58 o 
   9   1 -35     4666.59     4577.12    474.20 o 
  10   1 -35      611.61     2574.07    514.38 o 
   1   2 -35     2766.51     2462.68    338.29 o 
   2   2 -35     6195.35     6500.79   1115.90 o 
   3   2 -35     2438.75     2458.20    356.49 o 
   4   2 -35     3370.26     4541.88    717.56 o 
   5   2 -35     1473.13     1884.65    498.21 o 
   6   2 -35      279.74      420.74   1468.89 o 
   7   2 -35     3096.00     3085.13    426.46 o 
   8   2 -35     1904.00     1646.43    384.26 o 
   9   2 -35      100.26      707.61    380.72 o 
  10   2 -35      187.72      986.62    447.55 o 
   1   3 -35     3626.20     4711.82    434.35 o 
   2   3 -35     1817.60     2740.84    516.80 o 
   3   3 -35     1858.52     1425.36    315.82 o 
   4   3 -35    10948.96    12556.80    641.07 o 
   5   3 -35      683.25     1415.29    533.76 o 
   6   3 -35      687.58      391.32    448.58 o 
   7   3 -35      269.47     1506.39    625.73 o 
   8   3 -35      961.17      951.96   1063.61 o 
   9   3 -35     2063.85     2624.50   1115.94 o 
  10   3 -35     1586.88     2539.96    502.21 o 
   1   4 -35     3094.88     4730.74    461.16 o 
   2   4 -35     4113.99     3380.54    416.33 o 
   3   4 -35    16914.90    16675.38    737.50 o 
   4   4 -35      896.02     1259.85    335.57 o 
   5   4 -35      781.66     1322.98    413.43 o 
   6   4 -35      473.18      749.95    302.37 o 
   7   4 -35      626.31      641.38    581.70 o 
   8   4 -35     3414.79     3560.55   1347.63 o 
   9   4 -35      188.09      932.03    550.40 o 
   1   5 -35     7636.61     9020.48    872.25 o 
   2   5 -35     2875.90     2590.26    336.97 o 
   3   5 -35      356.57      537.92    551.74 o 
   4   5 -35     4492.63     5356.06    510.85 o 
   5   5 -35     4358.41     4511.52    487.14 o 
   6   5 -35     1498.83     1995.65    908.24 o 
   7   5 -35     1349.88     1022.53    414.79 o 
   8   5 -35      203.48      698.52    604.90 o 
   9   5 -35     1689.63     1490.15    475.52 o 
   1   6 -35     1659.68      935.89    324.00 o 
   2   6 -35     7805.81     9221.73    674.58 o 
   3   6 -35    10914.97    10711.75    641.55 o 
   4   6 -35     3201.28     3372.91    829.10 o 
   5   6 -35     1445.74     1860.14    520.71 o 
   6   6 -35      408.24      884.65    442.71 o 
   7   6 -35       93.90      676.09    325.57 o 
   8   6 -35     6757.20     8046.57   1592.03 o 
   9   6 -35     1747.92     4220.64   1136.02 o 
   1   7 -35     3768.67     3482.30    502.87 o 
   2   7 -35      496.07     1792.21    833.87 o 
   3   7 -35     1282.14     2331.13    475.13 o 
   4   7 -35     2791.97     3561.89    478.52 o 
   5   7 -35     2271.19     2540.32    377.24 o 
   6   7 -35     3867.74     3489.65    464.81 o 
   7   7 -35     1455.00     1587.72    388.72 o 
   8   7 -35      301.57     1138.62    609.35 o 
   1   8 -35       97.99      140.92    513.12 o 
   2   8 -35     1836.52     2060.59    306.79 o 
   3   8 -35     1778.42     1686.06    342.53 o 
   4   8 -35     7877.36     9255.18    534.06 o 
   5   8 -35      357.17      919.00    402.84 o 
   6   8 -35      661.77     1582.12    486.23 o 
   7   8 -35      179.48      810.17    560.08 o 
   8   8 -35     2260.58     2340.35    404.04 o 
   1   9 -35      486.59     1632.92    773.86 o 
   2   9 -35      682.91      356.51    400.03 o 
   3   9 -35      222.10     1010.07    422.01 o 
   4   9 -35     2015.89     2304.25    358.44 o 
   5   9 -35      661.86      688.47    349.48 o 
   6   9 -35      637.97      750.29    399.16 o 
   7   9 -35      978.37     1262.48    355.18 o 
   1  10 -35      245.90     1667.65    746.36 o 
   2  10 -35      568.02      826.30    391.53 o 
   3  10 -35     6375.83     6232.47    476.20 o 
   4  10 -35     3987.63     4028.20    490.09 o 
   5  10 -35      114.33      307.71    370.83 o 
   6  10 -35     1175.57     1087.30    318.48 o 
   7  10 -35      284.25     1289.26    454.18 o 
   1  11 -35     2847.45     2679.93    500.36 o 
   2  11 -35     3909.38     4171.92    421.07 o 
   3  11 -35      870.20     2452.43    469.22 o 
   4  11 -35      202.02       66.59    707.37 o 
   5  11 -35      684.66      951.13    327.18 o 
   6  11 -35     1958.83     1740.16    392.51 o 
   1  12 -35       40.91      872.08    326.03 o 
   2  12 -35     1550.90     1402.32    286.46 o 
   3  12 -35      192.06      379.88    410.99 o 
   4  12 -35      193.86     1232.24    310.88 o 
   5  12 -35     1570.36     3958.75   1533.03 o 
   1  13 -35     3926.83     4726.33    470.39 o 
   2  13 -35     2057.15     1466.31    367.54 o 
   3  13 -35     1089.15      844.13    278.77 o 
   0   0 -34    32713.62    33403.98   1987.38 o 
   2   0 -34      368.89     1532.05    434.70 o 
   4   0 -34    26866.62    27826.20   1659.20 o 
   6   0 -34     7211.02     7130.07    758.56 o 
   8   0 -34     4230.77     4205.79    579.45 o 
  10   0 -34     5436.85     5443.18    737.70 o 
   0   1 -34      384.32     1497.55    937.72 o 
   1   1 -34     8139.91     8475.50    503.73 o 
   2   1 -34     1883.63     2342.63    392.86 o 
   3   1 -34      898.11     2462.41    504.20 o 
   4   1 -34     2320.30     2483.21    498.20 o 
   5   1 -34    19250.77    20593.67   1245.57 o 
   6   1 -34     1221.11     1986.26    679.35 o 
   7   1 -34     1653.10     1495.06    317.91 o 
   8   1 -34     4026.43     3601.57    510.59 o 
   9   1 -34     5567.91     5590.65    502.13 o 
  10   1 -34      269.37      818.44    377.19 o 
   0   2 -34    21899.68    21624.54   1196.64 o 
   1   2 -34    12214.11    12219.14    611.71 o 
   2   2 -34      614.41     1120.10    416.07 o 
   3   2 -34    18232.46    19777.01    898.70 o 
   4   2 -34     9400.19     9713.83    566.03 o 
   5   2 -34    14292.27    15888.91    948.54 o 
   6   2 -34     2758.66     3116.43    588.43 o 
   7   2 -34      444.02     1538.85    473.93 o 
   8   2 -34     7533.77     8174.71    574.82 o 
   9   2 -34     2121.95     2064.08    351.50 o 
  10   2 -34     2895.75     2649.99    370.78 o 
   0   3 -34     2994.62     2691.49    878.29 o 
   1   3 -34     4208.03     5175.43    545.17 o 
   2   3 -34     1459.75     1538.76    346.23 o 
   3   3 -34      124.30     1155.37    346.47 o 
   4   3 -34    14937.62    14824.93    732.08 o 
   5   3 -34      118.29      695.55    436.71 o 
   6   3 -34     2304.04     3186.87   1682.61 o 
   7   3 -34       95.23      232.34    637.13 o 
   8   3 -34     6536.71     7061.37   1061.24 o 
   9   3 -34     1103.89      764.35    473.77 o 
  10   3 -34     2161.42     2094.23    373.15 o 
   0   4 -34     7766.95     8605.39    690.87 o 
   1   4 -34     3969.59     4280.43    363.81 o 
   2   4 -34     5281.68     4436.13    467.24 o 
   3   4 -34    25198.04    25395.22   1740.37 o 
   4   4 -34     3714.30     4180.77    449.44 o 
   5   4 -34     6042.88     5820.84    487.80 o 
   6   4 -34      402.90      134.96    528.43 o 
   7   4 -34     1017.76     1632.00    624.78 o 
   8   4 -34     5606.91     5043.14    565.48 o 
   9   4 -34     1059.62     1261.30    431.73 o 
  10   4 -34     1199.95     1336.34    429.39 o 
   0   5 -34      869.41     2072.14    475.59 o 
   1   5 -34     3534.15     4348.47    509.10 o 
   2   5 -34        4.16      598.41    288.58 o 
   3   5 -34     1725.25     1654.43    345.73 o 
   4   5 -34    16747.80    16508.88    756.60 o 
   5   5 -34    18442.46    19319.25   1178.81 o 
   6   5 -34     1589.13      878.33    289.63 o 
   7   5 -34     1382.42     1713.42    623.78 o 
   8   5 -34     2768.01     2502.22    866.35 o 
   9   5 -34     1294.17     1227.48    703.43 o 
  10   5 -34     4486.71     3156.88    694.76 o 
   0   6 -34    16593.43    16290.71   1600.91 o 
   1   6 -34      718.58     1152.31    428.79 o 
   2   6 -34      938.67     1343.59    383.94 o 
   3   6 -34    13695.78    13612.71    708.01 o 
   4   6 -34    15169.06    15096.31    740.82 o 
   5   6 -34      870.03      984.79    359.98 o 
   6   6 -34     1703.98     1914.97    441.16 o 
   7   6 -34     2918.89     2106.28    580.10 o 
   8   6 -34     4470.83     4897.13    515.45 o 
   9   6 -34       48.33      469.41    786.76 o 
   0   7 -34     1745.81     1323.99    541.21 o 
   1   7 -34     8857.05     9806.39    950.19 o 
   2   7 -34     3809.09     4385.63    421.87 o 
   3   7 -34      890.14     1224.71    252.12 o 
   4   7 -34     6247.26     6878.48   1010.75 o 
   5   7 -34    20750.18    20858.23   1096.20 o 
   6   7 -34     4633.82     5653.76    559.79 o 
   7   7 -34     5247.26     5084.79   1081.42 o 
   8   7 -34      148.85      570.54    435.57 o 
   9   7 -34      923.63     2191.17    442.24 o 
   0   8 -34    22490.52    20850.31   2083.59 o 
   1   8 -34     1564.78     2351.28   1068.98 o 
   2   8 -34      132.37      412.52    343.77 o 
   3   8 -34    10132.75     9307.27    474.18 o 
   4   8 -34     8325.35    10396.27    693.84 o 
   5   8 -34      170.66     1093.78    474.04 o 
   6   8 -34      495.38      775.26    428.30 o 
   7   8 -34     2636.63     2930.45    468.50 o 
   8   8 -34        8.08      731.23    476.07 o 
   0   9 -34     2138.79     1567.05    390.70 o 
   1   9 -34      901.28     1278.41    328.91 o 
   2   9 -34     2006.77     2189.36    402.73 o 
   3   9 -34     4043.97     3307.11    372.88 o 
   4   9 -34     1343.32     1417.40    310.40 o 
   5   9 -34     9155.87     9472.20    768.82 o 
   6   9 -34     4936.38     4766.88    592.76 o 
   7   9 -34      192.88      364.06    375.30 o 
   8   9 -34      139.00     1625.19    483.15 o 
   0  10 -34      486.11      695.06    428.25 o 
   1  10 -34     1237.16      972.18    329.29 o 
   2  10 -34     5609.44     5512.36    542.42 o 
   3  10 -34     1901.27     1683.65    251.55 o 
   4  10 -34     1667.48     1038.62    280.49 o 
   5  10 -34      445.01      835.69    374.11 o 
   6  10 -34     1223.36     1146.04    356.97 o 
   7  10 -34      472.98      825.01    441.85 o 
   0  11 -34     1040.84      993.20    427.16 o 
   1  11 -34     3086.41     3238.29    391.41 o 
   2  11 -34       81.43     1045.76    505.19 o 
   3  11 -34     4031.34     3064.21    321.27 o 
   4  11 -34     1613.92     2081.98    415.65 o 
   5  11 -34      698.96      859.95    341.05 o 
   6  11 -34      574.80     1166.05    369.42 o 
   0  12 -34     3587.99     4788.52    667.02 o 
   1  12 -34      482.48     1397.40    334.17 o 
   2  12 -34    10457.93     9537.26    588.10 o 
   3  12 -34     5300.25     4650.90    423.26 o 
   4  12 -34     2493.37     1903.98    543.40 o 
   5  12 -34       12.51      -90.76    318.54 o 
   0  13 -34     2571.06     2743.97    697.57 o 
   1  13 -34     2978.43     2808.86    394.75 o 
   2  13 -34      440.83      986.49    345.03 o 
   3  13 -34     1589.78     1654.78    355.74 o 
   4  13 -34     2019.81     1725.32    267.19 o 
   0  14 -34     1067.21     1839.11    514.50 o 
   1  14 -34      908.79     1431.95    350.76 o 
   2  14 -34      786.29     1443.65    556.75 o 
   2   0 -33    30938.67    32890.33   1173.09 o 
   4   0 -33    13881.68    12399.50   1077.73 o 
   6   0 -33     4969.19     5191.83    608.39 o 
   8   0 -33    16385.71    17059.00   1039.25 o 
  10   0 -33      218.99      618.40    658.08 o 
   1   1 -33      381.05     1757.41    434.71 o 
   2   1 -33       52.68     1128.17    406.70 o 
   3   1 -33    18360.69    18545.99    717.53 o 
   4   1 -33     2426.91     1718.35    261.86 o 
   5   1 -33     1044.24     2156.43    882.47 o 
   6   1 -33      251.31      941.51    344.04 o 
   7   1 -33     2490.85     3421.04    391.68 o 
   8   1 -33     1470.38     1098.92    346.83 o 
   9   1 -33      977.54      919.21    675.21 o 
  10   1 -33        0.72      981.59    457.71 o 
  11   1 -33      428.52     1356.39    575.48 o 
   1   2 -33     6610.15     7253.13    420.59 o 
   2   2 -33    22035.36    23506.16    803.50 o 
   3   2 -33     3214.33     2555.76    337.67 o 
   4   2 -33     2406.89     2313.86    325.79 o 
   5   2 -33     2644.56     3099.47    499.29 o 
   6   2 -33     2632.54     2226.76    367.82 o 
   7   2 -33     8415.88     7950.00    501.75 o 
   8   2 -33     5976.14     5771.27    498.26 o 
   9   2 -33     1881.47     1808.05    499.24 o 
  10   2 -33      611.83     1035.95    335.22 o 
  11   2 -33      515.40     2253.94    485.88 o 
   1   3 -33     2819.08     2377.15    263.04 o 
   2   3 -33     1639.22     1826.10    689.29 o 
   3   3 -33     1155.57     1230.86    343.44 o 
   4   3 -33     4496.91     5323.16    509.55 o 
   5   3 -33     1965.86     2469.40    352.43 o 
   6   3 -33      946.00     1373.61    301.14 o 
   7   3 -33     2655.85     3409.01    541.86 o 
   8   3 -33     5611.42     6470.33    612.67 o 
   9   3 -33      768.84     1428.53    366.84 o 
  10   3 -33      264.75     1005.41    332.85 o 
   1   4 -33     2185.37     2009.28    391.47 o 
   2   4 -33     3535.40     3683.27    508.36 o 
   3   4 -33    18108.71    18782.49    776.26 o 
   4   4 -33     2380.39     2900.80    735.81 o 
   5   4 -33     4931.19     5768.77    533.56 o 
   6   4 -33     3279.82     2305.44    344.33 o 
   7   4 -33     6326.24     7515.86    839.79 o 
   8   4 -33      372.82     1208.67    839.68 o 
   9   4 -33     1186.56     1606.47    370.97 o 
  10   4 -33      880.70     1066.34    360.10 o 
   1   5 -33      700.54      483.98    328.83 o 
   2   5 -33     3213.42     3011.70    347.56 o 
   3   5 -33     9885.78    10084.79    573.04 o 
   4   5 -33     4473.87     4330.01    467.12 o 
   5   5 -33     5555.33     6157.34    605.94 o 
   6   5 -33      489.39      783.02    574.20 o 
   7   5 -33     1866.23     1578.85    355.15 o 
   8   5 -33       74.93     1383.50    591.46 o 
   9   5 -33      618.72     1217.99    418.63 o 
  10   5 -33       14.04     1203.43    603.22 o 
   1   6 -33     1388.93     2271.80    650.20 o 
   2   6 -33     3459.66     3001.55    360.05 o 
   3   6 -33     6800.41     8295.67    591.35 o 
   4   6 -33    17507.43    17897.46    670.58 o 
   5   6 -33     5132.06     6202.03    436.70 o 
   6   6 -33     9579.48    10290.95    658.18 o 
   7   6 -33     5202.51     7244.98    569.81 o 
   8   6 -33       33.02      685.58    362.21 o 
   9   6 -33     1894.81     1847.79    544.58 o 
  10   6 -33     1017.37     2411.26    579.83 o 
   1   7 -33     8088.46     8396.38    909.82 o 
   2   7 -33     2950.69     2716.80    337.50 o 
   3   7 -33    16167.92    14928.77    644.04 o 
   4   7 -33     1980.35     2362.75    362.51 o 
   5   7 -33     2515.18     3236.89    375.10 o 
   6   7 -33       77.31     1606.23    510.68 o 
   7   7 -33     1186.11     1668.31    945.41 o 
   8   7 -33     3437.91     3933.30    910.33 o 
   9   7 -33      215.97      650.84    422.20 o 
   1   8 -33     1188.35     1198.34    262.92 o 
   2   8 -33     1860.60     2014.21    334.52 o 
   3   8 -33      630.23      957.37    285.37 o 
   4   8 -33     8698.63     8340.07    511.80 o 
   5   8 -33       73.25     1146.37    363.03 o 
   6   8 -33     4806.64     4458.74    424.19 o 
   7   8 -33     5745.75     6594.26    617.16 o 
   8   8 -33      866.83     1363.62    461.55 o 
   9   8 -33      640.95     1479.64    509.14 o 
   1   9 -33     2608.46     2586.11    344.77 o 
   2   9 -33      348.39      529.80    307.93 o 
   3   9 -33      707.69     1764.48    324.60 o 
   4   9 -33      629.39     1027.92    277.47 o 
   5   9 -33     2382.21     2079.13    313.22 o 
   6   9 -33     1188.14     1246.52    368.08 o 
   7   9 -33      683.96      902.14    456.52 o 
   8   9 -33     2663.90     2803.24    631.16 o 
   1  10 -33      552.06      994.32    322.79 o 
   2  10 -33     3263.12     3439.79    539.58 o 
   3  10 -33        0.32      706.44    347.29 o 
   4  10 -33     3764.32     2946.92    312.45 o 
   5  10 -33     1294.54     1165.68    342.94 o 
   6  10 -33     2978.21     2674.60    485.79 o 
   7  10 -33     4449.79     4763.71    792.43 o 
   8  10 -33     1057.54     2531.64    582.37 o 
   1  11 -33     1234.23     1177.61    267.59 o 
   2  11 -33       68.81      602.57    367.56 o 
   3  11 -33     3514.60     3513.74    341.94 o 
   4  11 -33     2271.91     2474.58    303.71 o 
   5  11 -33     1249.65     1971.92    348.07 o 
   6  11 -33     3108.60     2983.47    393.06 o 
   7  11 -33     4733.86     4489.18    496.20 o 
   1  12 -33      736.41      933.21    302.27 o 
   2  12 -33      642.78     1101.55    393.06 o 
   3  12 -33     3447.69     3633.28    639.59 o 
   4  12 -33     1503.58     2019.82    367.01 o 
   5  12 -33     2235.95     2374.00    547.94 o 
   6  12 -33    12478.13    13111.11   1041.12 o 
   1  13 -33      591.52     1371.45    341.35 o 
   2  13 -33      937.51     1050.84    393.67 o 
   3  13 -33     4071.14     4910.05    608.98 o 
   4  13 -33     8686.54     8085.16    506.27 o 
   5  13 -33     2656.60     3432.40    921.25 o 
   1  14 -33     1808.28     2007.62    342.88 o 
   2  14 -33      145.23      826.55    412.24 o 
   3  14 -33     1103.82     1501.64    340.69 o 
   0   0 -32    11794.85    12416.82   1014.06 o 
   2   0 -32    37422.35    37755.45   1787.24 o 
   4   0 -32     1309.49     1336.16    483.15 o 
   6   0 -32      998.65     1489.55    415.97 o 
   8   0 -32     7815.16     7705.00    964.90 o 
  10   0 -32      688.94     1508.48    670.83 o 
   0   1 -32     9684.46     9349.30    511.26 o 
   1   1 -32    33848.78    34987.38   1009.30 o 
   2   1 -32     1562.92     1562.19    223.41 o 
   3   1 -32    15745.68    17277.04    700.07 o 
   4   1 -32      843.24     1880.74    416.09 o 
   5   1 -32      181.91      660.67    300.72 o 
   6   1 -32     6618.29     7135.16    451.94 o 
   7   1 -32    11757.20    11323.28    557.20 o 
   8   1 -32       42.75      856.40    372.20 o 
   9   1 -32     5534.32     5065.06    470.16 o 
  10   1 -32      635.22     1147.44    377.64 o 
  11   1 -32     4281.02     4089.95    455.24 o 
   0   2 -32     1113.27      971.75    397.74 o 
   1   2 -32      790.64     1311.19    205.04 o 
   2   2 -32    31114.57    31564.71    983.96 o 
   3   2 -32     1026.03     1778.38    552.91 o 
   4   2 -32      185.20     1307.00    454.27 o 
   5   2 -32      513.97     2350.24    683.58 o 
   6   2 -32      149.35     1043.04    464.19 o 
   7   2 -32    12430.33    12614.02    720.24 o 
   8   2 -32     6621.83     6716.12    518.53 o 
   9   2 -32     1243.32     1676.14    579.72 o 
  10   2 -32      170.84      369.30    387.88 o 
  11   2 -32     4870.33     3399.63    445.61 o 
   0   3 -32    11247.88    11911.16    843.06 o 
   1   3 -32    11130.00    11455.24    434.56 o 
   2   3 -32    11280.37    11207.13    918.89 o 
   3   3 -32      807.17      800.02    277.82 o 
   4   3 -32     8646.27     8985.09    600.25 o 
   5   3 -32      801.81     1557.29    333.41 o 
   6   3 -32    22563.28    24612.49    771.19 o 
   7   3 -32     3466.13     3113.18    407.87 o 
   8   3 -32      538.33      649.96    313.56 o 
   9   3 -32     2712.86     2580.90    385.11 o 
  10   3 -32     3664.60     4210.74   1029.17 o 
  11   3 -32     1607.11     1989.89    341.35 o 
   0   4 -32    19783.88    17772.75   1738.98 o 
   1   4 -32      829.37     1322.71    238.17 o 
   2   4 -32     4886.94     4978.29    414.89 o 
   3   4 -32    10747.06    11303.84    624.54 o 
   4   4 -32      318.84     1111.92    322.22 o 
   5   4 -32     3498.84     3536.08    375.84 o 
   6   4 -32     5435.74     5581.43    553.31 o 
   7   4 -32     7510.84     7910.31    511.40 o 
   8   4 -32      317.68     1542.32    497.26 o 
   9   4 -32     1341.39      952.87    365.24 o 
  10   4 -32     1696.79     1211.41    399.73 o 
  11   4 -32     3392.68     3285.59    713.52 o 
   0   5 -32      718.43      986.49    309.96 o 
   1   5 -32     2981.49     2767.41    276.34 o 
   2   5 -32     5685.97     6284.87    486.35 o 
   3   5 -32     5950.67     6174.05    436.61 o 
   4   5 -32     6806.85     8116.09    717.57 o 
   5   5 -32       84.17     1159.73    489.20 o 
   6   5 -32    15607.55    15146.78    804.90 o 
   7   5 -32     1926.41     2258.65    451.94 o 
   8   5 -32      579.44     1174.70    304.79 o 
   9   5 -32     6626.81     7590.19    627.96 o 
  10   5 -32     6972.79     6650.64    590.29 o 
   0   6 -32    21532.30    22057.49   2845.31 o 
   1   6 -32      139.54     1545.26    369.88 o 
   2   6 -32    19610.94    20656.80    625.58 o 
   3   6 -32    12071.11    12517.21    508.61 o 
   4   6 -32     1541.96     1320.60    251.64 o 
   5   6 -32     8642.45     8019.75    609.65 o 
   6   6 -32    12474.62    14038.20    833.00 o 
   7   6 -32      655.83      951.19    340.09 o 
   8   6 -32      366.20     1489.20    980.35 o 
   9   6 -32     1950.20     2299.28    373.92 o 
  10   6 -32     3405.88     3102.04    474.61 o 
   0   7 -32     2721.63     3643.83    551.22 o 
   1   7 -32    11178.34    11507.04    419.33 o 
   2   7 -32      932.82     1191.54    278.81 o 
   3   7 -32     8906.56     9604.08    465.49 o 
   4   7 -32     4268.53     4477.43    429.98 o 
   5   7 -32      467.44      742.39    447.01 o 
   6   7 -32     2386.25     2552.02    421.53 o 
   7   7 -32     5171.99     4396.20    597.89 o 
   8   7 -32       19.03      654.35    345.12 o 
   9   7 -32     6840.50     5898.72    538.99 o 
  10   7 -32     1330.99     3123.73    412.27 o 
   0   8 -32     3565.66     3401.78   1269.21 o 
   1   8 -32     2056.17     2279.10    305.44 o 
   2   8 -32    25598.59    26493.93    650.52 o 
   3   8 -32     6528.94     7292.25    454.40 o 
   4   8 -32     2558.17     2215.76    261.88 o 
   5   8 -32     3534.88     3690.82    638.45 o 
   6   8 -32     3537.54     3488.02    370.64 o 
   7   8 -32     1903.17     2841.82    865.25 o 
   8   8 -32       52.63      519.01    344.99 o 
   9   8 -32      654.82      754.59    458.41 o 
   0   9 -32      105.39      621.92    537.42 o 
   1   9 -32     5849.90     5395.16    436.88 o 
   2   9 -32     1970.46     2033.48    270.81 o 
   3   9 -32     2286.31     2524.22    345.43 o 
   4   9 -32     3871.40     4132.53    510.73 o 
   5   9 -32     4277.59     4149.98    390.16 o 
   6   9 -32      384.12      317.69    614.86 o 
   7   9 -32      600.76     1342.25    359.33 o 
   8   9 -32      953.42      835.45    335.67 o 
   9   9 -32     2252.75     2288.25    438.55 o 
   0  10 -32     4261.22     5042.72    998.37 o 
   1  10 -32     3422.73     4067.76    408.49 o 
   2  10 -32     8372.17     8823.26    455.40 o 
   3  10 -32      139.21      753.37    288.52 o 
   4  10 -32     4166.39     4480.61    501.34 o 
   5  10 -32     1073.77     1204.91    246.12 o 
   6  10 -32      372.87      499.06    380.72 o 
   7  10 -32     3593.77     3541.58    476.06 o 
   8  10 -32     1655.87     1358.10    341.81 o 
   0  11 -32     2681.61     2192.82    447.25 o 
   1  11 -32     4280.56     4112.14    460.96 o 
   2  11 -32      174.41     1072.54    433.90 o 
   3  11 -32      268.57      644.64    349.05 o 
   4  11 -32      998.70      596.60    256.62 o 
   5  11 -32    16678.62    15066.34    632.35 o 
   6  11 -32     1284.94     1266.12    290.19 o 
   7  11 -32     1411.81     1816.33    356.81 o 
   0  12 -32    16872.10    18540.61   1045.52 o 
   1  12 -32     1632.32     1407.73    310.92 o 
   2  12 -32     1264.00      908.91    321.73 o 
   3  12 -32     1610.45     1449.05    285.86 o 
   4  12 -32     1241.94     1191.90    274.93 o 
   5  12 -32      961.12      774.34    308.51 o 
   6  12 -32     3134.89     2395.52    397.76 o 
   7  12 -32     2555.95     2823.81    726.77 o 
   0  13 -32     4231.27     4524.11   1549.18 o 
   1  13 -32     2467.68     2359.93    488.83 o 
   2  13 -32      434.59      707.82    304.46 o 
   3  13 -32     1305.44     1027.43    297.26 o 
   4  13 -32     2510.88     1876.21    279.46 o 
   5  13 -32     4983.88     4594.98    696.15 o 
   6  13 -32     2259.71     2183.25    357.46 o 
   0  14 -32     4833.52     5148.50    625.35 o 
   1  14 -32     1785.67     1482.31    316.65 o 
   2  14 -32      528.45      644.35    328.79 o 
   3  14 -32     2084.47     1866.63    293.99 o 
   4  14 -32      222.13      842.08    290.21 o 
   0  15 -32    11304.22    11761.03    913.37 o 
   1  15 -32      339.22     1500.45    416.06 o 
   2  15 -32      169.71      844.72    294.66 o 
   2   0 -31    17429.99    19630.17    883.81 o 
   4   0 -31     3456.83     3449.10    864.48 o 
   6   0 -31    16384.05    15441.92    874.80 o 
   8   0 -31      140.58      954.57   1228.48 o 
  10   0 -31     1286.14     2670.14    562.12 o 
   1   1 -31    35509.09    37712.35    899.43 o 
   2   1 -31     1065.99     1144.37    352.99 o 
   3   1 -31     2117.33     1861.27    298.29 o 
   4   1 -31     3351.77     4811.35    405.19 o 
   5   1 -31      465.53      709.19    321.19 o 
   6   1 -31     1129.06     1295.55    371.53 o 
   7   1 -31     3575.99     3454.55    375.20 o 
   8   1 -31      148.63      850.65    344.32 o 
   9   1 -31    11277.91    10410.56    581.95 o 
  10   1 -31     1528.61     1260.22    331.36 o 
  11   1 -31     5275.65     4486.67    566.14 o 
   1   2 -31     2034.63     1810.39    240.08 o 
   2   2 -31     5953.45     7344.69    486.08 o 
   3   2 -31     1016.68     1035.24    395.90 o 
   4   2 -31     1073.99     1106.53    277.98 o 
   5   2 -31     2487.55     1973.27    282.42 o 
   6   2 -31     2017.57     1960.66    313.32 o 
   7   2 -31      328.65     1105.91    387.07 o 
   8   2 -31      655.67      689.45    339.47 o 
   9   2 -31     9831.90    10135.35    894.42 o 
  10   2 -31     1020.55      925.69    304.49 o 
  11   2 -31     1189.61     1673.77    405.45 o 
   1   3 -31     9822.64    10596.47    438.73 o 
   2   3 -31     2371.48     2111.77    309.98 o 
   3   3 -31     1499.68     2241.74    376.98 o 
   4   3 -31    10721.53     9924.65    985.72 o 
   5   3 -31     1104.50     1302.85    227.78 o 
   6   3 -31     3740.30     3397.86    337.53 o 
   7   3 -31      172.17      182.73    510.66 o 
   8   3 -31     1260.42      910.50    296.76 o 
   9   3 -31     2384.59     2419.20    379.16 o 
  10   3 -31     2803.81     3316.22    420.40 o 
  11   3 -31     1075.92      966.40    330.71 o 
   1   4 -31     2059.92     1976.25    238.05 o 
   2   4 -31      542.99     1056.22    301.45 o 
   3   4 -31     3236.73     3933.43    433.05 o 
   4   4 -31     1094.02     1411.78    405.58 o 
   5   4 -31      894.37      853.98    259.19 o 
   6   4 -31      320.62     2244.45    750.63 o 
   7   4 -31     2830.60     2750.57    344.79 o 
   8   4 -31      780.89     1331.62    395.25 o 
   9   4 -31    12837.06    12309.43    696.30 o 
  10   4 -31      719.40      871.90    362.07 o 
  11   4 -31     2364.67     1230.90    298.71 o 
   1   5 -31    14316.37    14975.27    534.97 o 
   2   5 -31     1538.54     2090.49    247.29 o 
   3   5 -31       57.75     1059.68    419.50 o 
   4   5 -31     8485.85     9091.16    479.47 o 
   5   5 -31     2286.51     2455.83    373.62 o 
   6   5 -31     7496.28     9474.61    920.25 o 
   7   5 -31     2834.16     3482.26    531.20 o 
   8   5 -31     4332.27     4765.37    422.86 o 
   9   5 -31     1567.42     1696.88    467.49 o 
  10   5 -31     1249.27      733.06    329.19 o 
  11   5 -31     2008.68     2098.50    999.25 o 
   1   6 -31      458.31     1738.41    311.94 o 
   2   6 -31    15606.58    18010.57    574.81 o 
   3   6 -31     2226.38     2497.19    280.59 o 
   4   6 -31     7938.02     8385.98    487.08 o 
   5   6 -31     6214.93     5695.96    438.25 o 
   6   6 -31     2638.50     3260.42    444.88 o 
   7   6 -31     3964.94     3507.59    500.80 o 
   8   6 -31     6494.70     8604.61    996.76 o 
   9   6 -31     1963.76     1302.50    388.82 o 
  10   6 -31     2930.22     2432.51    416.26 o 
   1   7 -31    41804.72    42252.95    801.13 o 
   2   7 -31     2498.44     2222.76    452.59 o 
   3   7 -31      177.31     1701.69    360.99 o 
   4   7 -31     5470.10     6192.99    442.21 o 
   5   7 -31      813.40      473.13    316.25 o 
   6   7 -31     5061.48     5957.22    834.73 o 
   7   7 -31     3039.34     3409.86    485.90 o 
   8   7 -31     1373.79     1548.41    364.68 o 
   9   7 -31     1808.00     2066.96    342.80 o 
  10   7 -31       92.88      537.01    348.50 o 
   1   8 -31     1441.14     1646.14    257.40 o 
   2   8 -31     4770.55     4335.76    306.89 o 
   3   8 -31      584.38     1070.20    338.28 o 
   4   8 -31     7301.68     8088.58    443.15 o 
   5   8 -31      958.85     1731.51    308.90 o 
   6   8 -31     1823.57     1343.32    261.42 o 
   7   8 -31      298.02      535.03    357.18 o 
   8   8 -31     1893.95     1408.32    369.36 o 
   9   8 -31      556.11      266.01    341.62 o 
  10   8 -31     1892.41     2570.53    463.21 o 
   1   9 -31     7628.39     8737.51    502.06 o 
   2   9 -31      406.41      924.09    339.64 o 
   3   9 -31      402.82      730.95    279.72 o 
   4   9 -31     4256.82     4785.81    517.98 o 
   5   9 -31     3133.59     3567.64    400.63 o 
   6   9 -31      707.81     1361.81    374.97 o 
   7   9 -31      488.89     1357.34    513.20 o 
   8   9 -31      224.32      478.82    366.40 o 
   9   9 -31      138.59      324.37    489.53 o 
   1  10 -31     3668.45     3997.79    835.90 o 
   2  10 -31     3250.69     3190.50    314.10 o 
   3  10 -31      247.29      581.94    288.17 o 
   4  10 -31     1913.83     2366.45    372.59 o 
   5  10 -31      999.71     1669.48    318.25 o 
   6  10 -31     2141.73     2637.72    333.21 o 
   7  10 -31      381.16      806.12    388.56 o 
   8  10 -31     6582.17     7131.55    921.92 o 
   9  10 -31     2383.08     2574.10    981.03 o 
   1  11 -31     3678.94     3686.00    372.72 o 
   2  11 -31     2443.03     2171.96    294.63 o 
   3  11 -31     9900.34     9127.47    485.77 o 
   4  11 -31     3519.95     3230.15    458.22 o 
   5  11 -31      231.73     1306.61    446.62 o 
   6  11 -31      265.75      429.93    352.09 o 
   7  11 -31     4746.62     5185.23    932.12 o 
   8  11 -31       96.71      960.34    462.84 o 
   1  12 -31      184.70      933.98    289.15 o 
   2  12 -31     2983.47     3903.79    740.70 o 
   3  12 -31      100.13       78.32    282.82 o 
   4  12 -31     4077.88     3432.33    400.68 o 
   5  12 -31      614.02     1937.57    722.78 o 
   6  12 -31     2854.21     2406.61    687.17 o 
   7  12 -31     3609.42     3529.28    441.57 o 
   1  13 -31     5750.25     5896.10    767.50 o 
   2  13 -31     3277.74     2442.62    381.12 o 
   3  13 -31      727.40      963.26    348.99 o 
   4  13 -31     2089.07     1458.50    281.75 o 
   5  13 -31     2031.62     1779.80    332.66 o 
   6  13 -31     1627.95     2195.95    478.46 o 
   1  14 -31      379.57     1058.09    346.23 o 
   2  14 -31     1504.24     1142.76    351.77 o 
   3  14 -31     4058.66     3489.51    378.23 o 
   4  14 -31     1113.83     1920.96    350.70 o 
   5  14 -31      165.42     1031.59    417.85 o 
   1  15 -31     1377.26     1715.23    322.54 o 
   2  15 -31     3466.42     3250.47    422.61 o 
   3  15 -31      713.84     2202.73    379.70 o 
   0   0 -30    75904.39    82411.93   2624.56 o 
   2   0 -30    21522.39    22119.29    940.53 o 
   4   0 -30     2383.78     2632.53    301.41 o 
   6   0 -30     2315.46     1884.42    413.78 o 
   8   0 -30      690.04      520.48    329.42 o 
  10   0 -30    13215.53    13295.42   1717.95 o 
  12   0 -30     7651.65     7462.09    857.92 o 
   0   1 -30    10386.69    10598.72    535.72 o 
   1   1 -30     6957.00     7695.04    343.62 o 
   2   1 -30     1694.45      825.22    216.33 o 
   3   1 -30    13163.92    16060.19    894.40 o 
   4   1 -30      263.17      949.86    370.85 o 
   5   1 -30     4313.58     4350.27    313.81 o 
   6   1 -30     4410.96     4513.18    390.28 o 
   7   1 -30    10755.26    11259.91    574.00 o 
   8   1 -30     9352.20     9480.71    560.29 o 
   9   1 -30     1966.36     1668.96    315.19 o 
  10   1 -30       62.12        5.82    471.13 o 
  11   1 -30     5743.47     5027.53    503.09 o 
  12   1 -30      239.44     1247.45    511.53 o 
   0   2 -30    27704.83    28097.80    884.46 o 
   1   2 -30     3515.87     3099.07    270.23 o 
   2   2 -30    11734.07    12030.89    804.92 o 
   3   2 -30      233.75     1377.07    424.79 o 
   4   2 -30     2902.45     3297.10    318.50 o 
   5   2 -30     8369.89     9207.17    619.56 o 
   6   2 -30      661.50     1257.66    316.48 o 
   7   2 -30    12261.92    12329.27    546.76 o 
   8   2 -30      575.48     1021.29    402.34 o 
   9   2 -30     3685.52     3975.27    431.17 o 
  10   2 -30     7340.52     7979.71    559.20 o 
  11   2 -30     2047.01     1275.94    384.50 o 
  12   2 -30     3736.58     3157.83    520.46 o 
   0   3 -30     4862.30     4682.20    579.00 o 
   1   3 -30     1396.98     1597.01    263.56 o 
   2   3 -30     2632.60     2948.34    474.47 o 
   3   3 -30    18286.20    18867.21    706.45 o 
   4   3 -30      175.27     1231.91    408.78 o 
   5   3 -30     1535.57     2052.28    466.81 o 
   6   3 -30     8971.42     9287.72    506.76 o 
   7   3 -30     2588.43     2641.84    271.77 o 
   8   3 -30    25538.30    27471.07    856.61 o 
   9   3 -30      179.74     1511.51    427.04 o 
  10   3 -30      291.99      696.58    414.54 o 
  11   3 -30      149.42      754.31    396.82 o 
   0   4 -30     3029.44     2993.70    365.08 o 
   1   4 -30      208.65      760.35    250.20 o 
   2   4 -30     4952.94     5382.49    398.22 o 
   3   4 -30      694.40     1420.34    497.59 o 
   4   4 -30     2578.78     2687.60    467.30 o 
   5   4 -30    13902.27    14344.51    982.60 o 
   6   4 -30       50.12      590.39    364.06 o 
   7   4 -30     9988.70    11135.70    569.21 o 
   8   4 -30      800.72     2344.89    681.15 o 
   9   4 -30     2560.98     2721.22    378.23 o 
  10   4 -30     1463.39     1678.63    350.60 o 
  11   4 -30     1574.22     1541.97    462.62 o 
   0   5 -30    10789.28    11850.28    583.24 o 
   1   5 -30     3955.56     4347.24    291.60 o 
   2   5 -30    11438.62    11550.69    443.34 o 
   3   5 -30     3533.18     4116.25    371.13 o 
   4   5 -30     8582.24     9851.34    486.49 o 
   5   5 -30    21435.91    22250.17    914.10 o 
   6   5 -30       15.65     1226.22    447.19 o 
   7   5 -30      590.78     1379.04    445.18 o 
   8   5 -30    18297.66    18964.41   1272.02 o 
   9   5 -30     1207.80     1494.26    249.25 o 
  10   5 -30     2579.64     2883.31    706.82 o 
  11   5 -30     5624.00     6805.78    875.06 o 
   0   6 -30    19329.69    20305.37    795.42 o 
   1   6 -30     3631.34     4397.89    318.15 o 
   2   6 -30    20507.89    20377.16    549.13 o 
   3   6 -30      199.92     1627.27    325.98 o 
   4   6 -30     9869.84     9885.41    509.50 o 
   5   6 -30     7280.60     7544.30    455.20 o 
   6   6 -30     2649.58     3221.95    453.42 o 
   7   6 -30     6856.56     7193.72    573.24 o 
   8   6 -30     1414.34     1490.65    402.48 o 
   9   6 -30     1290.51     1515.78    332.28 o 
  10   6 -30     1737.31     1260.53    322.26 o 
  11   6 -30     1032.67     1290.61    528.95 o 
   0   7 -30    29897.70    29298.26   1221.98 o 
   1   7 -30    19048.87    19623.15    617.44 o 
   2   7 -30    10159.99     9334.78    383.68 o 
   3   7 -30     9999.53    10504.55    626.51 o 
   4   7 -30     5402.66     5729.70    373.93 o 
   5   7 -30    22934.95    24483.07    756.20 o 
   6   7 -30     5642.68     7076.64   1097.70 o 
   7   7 -30      907.78     1122.66    339.99 o 
   8   7 -30     2352.38     3022.64    364.70 o 
   9   7 -30      105.32      565.02    312.38 o 
  10   7 -30     1875.28     1590.49    721.43 o 
   0   8 -30    45842.97    46225.59   1796.37 o 
   1   8 -30     2448.56     2740.86    401.95 o 
   2   8 -30    11671.30    11943.33    481.98 o 
   3   8 -30      802.73      750.80    217.70 o 
   4   8 -30     3787.06     4103.42    389.45 o 
   5   8 -30     1464.56     2222.63    292.75 o 
   6   8 -30     2639.00     2053.17    263.94 o 
   7   8 -30      476.27     1399.08    571.01 o 
   8   8 -30      771.22     1172.35    393.43 o 
   9   8 -30     3161.89     2985.42    614.76 o 
  10   8 -30     1782.53     1600.39    344.22 o 
   0   9 -30    23187.69    25073.25   1173.71 o 
   1   9 -30     5944.30     6537.19    653.25 o 
   2   9 -30      912.34     1028.09    231.83 o 
   3   9 -30    12830.83    12814.53    547.78 o 
   4   9 -30     1310.76     1655.89    339.71 o 
   5   9 -30      112.41      854.12    302.06 o 
   6   9 -30     6307.22     6993.69    607.25 o 
   7   9 -30     1578.22     1228.22    380.92 o 
   8   9 -30      152.94      634.53    539.97 o 
   9   9 -30      995.87     1130.81    410.86 o 
  10   9 -30      783.22     1321.48    405.16 o 
   0  10 -30    13594.66    13755.49    851.63 o 
   1  10 -30     1799.27     1476.81    247.17 o 
   2  10 -30     1146.20     1273.49    233.24 o 
   3  10 -30      952.66     1137.79    281.06 o 
   4  10 -30    11630.39    11330.97    644.56 o 
   5  10 -30       62.88      206.27    334.14 o 
   6  10 -30     4815.80     4360.47    677.39 o 
   7  10 -30      270.79      714.07    301.98 o 
   8  10 -30      786.87     1262.85    383.69 o 
   9  10 -30     5012.54     4644.19    476.32 o 
   0  11 -30     4219.12     4264.71    607.31 o 
   1  11 -30     2308.58     2166.65    634.73 o 
   2  11 -30     1345.25     1620.27    250.23 o 
   3  11 -30     9396.68     9881.66    786.15 o 
   4  11 -30      566.35      640.66    284.74 o 
   5  11 -30    17039.81    16405.63   1234.59 o 
   6  11 -30     4697.99     6090.69    612.63 o 
   7  11 -30     3984.94     3854.39    433.67 o 
   8  11 -30     1104.51     1191.24    416.72 o 
   0  12 -30       56.24      336.40    410.07 o 
   1  12 -30     1695.98     1487.48    492.65 o 
   2  12 -30     5967.12     5723.74    420.89 o 
   3  12 -30      966.83     1376.50    253.48 o 
   4  12 -30    15713.07    14913.03    724.03 o 
   5  12 -30     1709.61     2186.39    495.80 o 
   6  12 -30     4792.21     4909.90    459.31 o 
   7  12 -30      175.15      979.01    443.48 o 
   8  12 -30      468.85     1259.75    467.89 o 
   0  13 -30      673.26      915.57    495.38 o 
   1  13 -30     2723.29     2003.85    338.71 o 
   2  13 -30     1688.38     1919.30    497.83 o 
   3  13 -30     3110.17     3107.23    323.23 o 
   4  13 -30      673.64      995.78    349.49 o 
   5  13 -30     9962.53    10631.98    635.79 o 
   6  13 -30      442.80     1330.64    606.38 o 
   7  13 -30     3818.15     3920.05    429.20 o 
   0  14 -30     4711.15     4139.19    632.98 o 
   1  14 -30     5393.21     5627.50    776.16 o 
   2  14 -30     1578.19     1239.03    300.85 o 
   3  14 -30      606.41      980.47    333.35 o 
   4  14 -30     1350.13     2350.38    461.21 o 
   5  14 -30     3438.52     3133.33    623.17 o 
   6  14 -30     1198.67     2351.27    404.86 o 
   0  15 -30     4845.35     4853.36    720.04 o 
   1  15 -30       82.89      -76.26    385.51 o 
   2  15 -30     2011.17     1704.17    343.05 o 
   3  15 -30      283.70      928.24    448.05 o 
   4  15 -30     1394.11     1516.71    305.77 o 
   0  16 -30      721.18     1461.72    732.61 o 
   1  16 -30     3759.38     3620.42    435.00 o 
   2   0 -29    25420.20    26790.86   1120.15 o 
   4   0 -29     3024.29     3830.11    546.56 o 
   6   0 -29     8521.35     9588.72    773.46 o 
   8   0 -29     5495.26     4709.46    862.84 o 
  10   0 -29        8.89     1459.97    573.09 o 
  12   0 -29     8739.69     8111.99    831.85 o 
   1   1 -29     6566.72     7391.26    563.49 o 
   2   1 -29      431.03      691.40    242.01 o 
   3   1 -29    49056.64    50435.28    943.35 o 
   4   1 -29     2100.13     2274.43    276.06 o 
   5   1 -29    12567.69    11867.56    839.42 o 
   6   1 -29     4297.09     4762.96    404.68 o 
   7   1 -29    14278.80    15173.04    618.31 o 
   8   1 -29     1878.29     1218.33    423.76 o 
   9   1 -29     8933.04     9967.21    771.70 o 
  10   1 -29     1826.47     1503.36    311.00 o 
  11   1 -29     6496.41     5094.93    484.70 o 
  12   1 -29     2150.29     2057.88    453.83 o 
   1   2 -29      847.72     1374.26    320.93 o 
   2   2 -29    25037.38    25315.48    615.75 o 
   3   2 -29     6024.07     6425.64    388.78 o 
   4   2 -29       52.20      778.56    350.02 o 
   5   2 -29     2330.02     2626.02    399.84 o 
   6   2 -29     5517.27     6261.28    403.57 o 
   7   2 -29    19913.08    20615.65    845.49 o 
   8   2 -29     7868.48     7645.53    485.36 o 
   9   2 -29     1548.13     2255.96    409.99 o 
  10   2 -29     1359.20     1388.95    335.37 o 
  11   2 -29      272.75      614.28    369.26 o 
  12   2 -29     4309.85     3594.52    493.36 o 
   1   3 -29     4154.34     4213.00    313.71 o 
   2   3 -29     1287.01     1157.17    185.85 o 
   3   3 -29     1638.69     1818.57    261.17 o 
   4   3 -29     9985.66    11354.44    740.28 o 
   5   3 -29     1876.29     2267.25    272.13 o 
   6   3 -29    10649.62     9960.38    465.66 o 
   7   3 -29     7089.45     6662.40    488.83 o 
   8   3 -29     5944.31     5649.51    452.95 o 
   9   3 -29     1711.65     2041.78    356.12 o 
  10   3 -29     2176.32     1734.95    472.28 o 
  11   3 -29      860.49     1174.78    405.97 o 
  12   3 -29     6393.13     5596.04    494.47 o 
   1   4 -29     2410.45     2846.91    245.22 o 
   2   4 -29     6050.54     6338.52    364.45 o 
   3   4 -29     3077.37     3767.57    353.69 o 
   4   4 -29     1294.40     1188.81    239.66 o 
   5   4 -29     1015.75     1425.88    447.61 o 
   6   4 -29     1472.59     1435.96    293.81 o 
   7   4 -29    15202.52    14988.12    750.89 o 
   8   4 -29     2030.97     2628.89    432.30 o 
   9   4 -29     2320.09     2564.51    369.46 o 
  10   4 -29     2724.68     2306.17    559.65 o 
  11   4 -29      955.63     1136.08    373.44 o 
  12   4 -29     1314.98     1766.40    441.40 o 
   1   5 -29     2375.80     2366.98    217.09 o 
   2   5 -29     3276.58     3782.04    287.26 o 
   3   5 -29     7630.04     7885.50    405.62 o 
   4   5 -29     3031.58     3793.90    627.99 o 
   5   5 -29      510.36     1253.40    295.64 o 
   6   5 -29     4743.70     4847.72    395.03 o 
   7   5 -29     1693.80     1501.46    307.17 o 
   8   5 -29     1562.32     1638.56    293.73 o 
   9   5 -29      212.82      828.72    328.84 o 
  10   5 -29     1461.42     1216.27    330.45 o 
  11   5 -29       21.24      330.24    358.42 o 
   1   6 -29     3876.34     3928.59    277.93 o 
   2   6 -29     4735.84     4572.07    359.86 o 
   3   6 -29     2715.01     3079.51    332.71 o 
   4   6 -29     5585.72     5834.38    364.55 o 
   5   6 -29     5542.81     5011.29    437.93 o 
   6   6 -29     9857.96     9411.17    624.36 o 
   7   6 -29     3977.40     3492.44    363.94 o 
   8   6 -29     1831.43     1923.86    351.41 o 
   9   6 -29     1263.36     1053.72    283.13 o 
  10   6 -29     1876.96     1644.68    313.65 o 
  11   6 -29     1635.57     1971.11   1006.08 o 
   1   7 -29    11007.63    11035.50    412.51 o 
   2   7 -29     5172.59     4767.97    314.36 o 
   3   7 -29    18963.72    18824.63    528.69 o 
   4   7 -29     3812.98     3629.24    337.56 o 
   5   7 -29      975.75      758.11    295.13 o 
   6   7 -29      194.79     1488.38    297.90 o 
   7   7 -29     5245.20     6042.60    420.04 o 
   8   7 -29       23.20     1370.86    325.62 o 
   9   7 -29     2366.87     2031.99    379.16 o 
  10   7 -29     3567.13     3310.01    514.77 o 
  11   7 -29      708.05     1614.98    857.12 o 
   1   8 -29     2980.46     3642.28    547.89 o 
   2   8 -29     7609.21     8238.49    382.52 o 
   3   8 -29      844.94     1667.61    458.42 o 
   4   8 -29     6230.64     6774.78    443.45 o 
   5   8 -29     1238.65     1549.39    395.63 o 
   6   8 -29     7096.59     7754.47    456.07 o 
   7   8 -29     2567.13     2182.51    318.44 o 
   8   8 -29     1580.46     2247.58    280.37 o 
   9   8 -29     1066.16      761.70    268.26 o 
  10   8 -29     1642.70     1228.16    289.46 o 
   1   9 -29     6761.25     6911.97    392.12 o 
   2   9 -29     1865.90     1793.44    241.45 o 
   3   9 -29      196.45      334.43    330.87 o 
   4   9 -29      288.25      852.81    281.02 o 
   5   9 -29      597.22      773.62    241.41 o 
   6   9 -29     3030.25     3424.86    434.11 o 
   7   9 -29     2384.91     3075.63    613.78 o 
   8   9 -29     2111.80     1155.46    294.66 o 
   9   9 -29     4401.48     3372.20    350.43 o 
  10   9 -29     1179.86     1378.01    402.22 o 
   1  10 -29     5239.76     5278.08    385.19 o 
   2  10 -29     1653.88     1876.99    379.75 o 
   3  10 -29     2196.99     2508.55    338.62 o 
   4  10 -29     6689.03     6277.22    523.51 o 
   5  10 -29     4750.15     4357.04    401.15 o 
   6  10 -29     3866.93     3536.68    348.22 o 
   7  10 -29     1468.56     1319.82    286.46 o 
   8  10 -29      831.14     1527.67    308.15 o 
   9  10 -29      133.15     1445.33    388.96 o 
   1  11 -29     1673.02     1933.53    475.23 o 
   2  11 -29     1078.63      719.03    216.93 o 
   3  11 -29      529.79     1440.39    326.98 o 
   4  11 -29      329.39     1111.56    299.79 o 
   5  11 -29     5639.28     6086.53    686.42 o 
   6  11 -29     1633.96     1560.06    277.71 o 
   7  11 -29      998.33     1112.46    302.49 o 
   8  11 -29      539.01      363.05    402.23 o 
   9  11 -29     3930.26     3318.13    400.22 o 
   1  12 -29     5135.03     5698.99    837.45 o 
   2  12 -29      415.63      824.92    356.23 o 
   3  12 -29     7255.78     7692.52    438.93 o 
   4  12 -29     4316.94     3952.25    359.13 o 
   5  12 -29     4051.93     4295.49    433.03 o 
   6  12 -29    19614.82    19561.19   2767.59 o 
   7  12 -29      342.76      446.11    379.28 o 
   8  12 -29      595.64     1608.51    480.09 o 
   1  13 -29     1702.57     1388.72    303.33 o 
   2  13 -29     2414.37     1849.28    353.98 o 
   3  13 -29     1217.79     1843.95    295.75 o 
   4  13 -29      819.06      972.91    254.31 o 
   5  13 -29     1500.71     1102.88    322.23 o 
   6  13 -29     2510.83     2635.43    689.67 o 
   7  13 -29      216.16      940.49    588.76 o 
   1  14 -29     6513.34     6192.77    481.50 o 
   2  14 -29      653.33     1269.63    460.77 o 
   3  14 -29     7638.26     6597.42    552.16 o 
   4  14 -29      367.43      811.83    315.42 o 
   5  14 -29        7.59      270.58    364.47 o 
   6  14 -29     5006.98     5087.68    479.76 o 
   1  15 -29      441.57      965.83    408.89 o 
   2  15 -29     1639.54     1294.25    365.44 o 
   3  15 -29      490.44      718.62    440.08 o 
   4  15 -29     4274.20     3690.67    369.56 o 
   5  15 -29        4.01     1327.23    351.41 o 
   1  16 -29     2365.33     2443.33    422.68 o 
   2  16 -29      982.95     2167.86    468.88 o 
   3  16 -29     4800.87     5017.10    597.64 o 
   0   0 -28    45207.44    46571.29   1314.78 o 
   2   0 -28    41127.51    42246.32   2317.45 o 
   4   0 -28    14612.96    14647.25    596.57 o 
   6   0 -28     4300.47     3733.72    473.79 o 
   8   0 -28    13417.26    14473.18    981.99 o 
  10   0 -28    18691.56    16923.25   1398.66 o 
  12   0 -28      232.86     1920.33    546.30 o 
   0   1 -28     2619.06     2546.87    359.88 o 
   1   1 -28    42372.90    44111.30    821.14 o 
   2   1 -28      377.58     1420.84    309.99 o 
   3   1 -28     5708.44     6533.64    347.39 o 
   4   1 -28      415.01      758.77    291.52 o 
   5   1 -28     3262.21     3178.04    302.89 o 
   6   1 -28     3852.74     3401.23    354.36 o 
   7   1 -28     2687.12     2746.85    619.35 o 
   8   1 -28     5720.11     7207.81    786.03 o 
   9   1 -28     6259.38     6211.42    718.66 o 
  10   1 -28     1966.64     3174.67    603.98 o 
  11   1 -28       74.26      841.86    332.08 o 
  12   1 -28      315.32     1102.38    437.29 o 
   0   2 -28     8554.93     9020.39    540.86 o 
   1   2 -28     4439.74     4612.47    294.12 o 
   2   2 -28     7077.27     7590.41    367.25 o 
   3   2 -28        4.49     1389.96    317.88 o 
   4   2 -28     6536.01     6547.78    392.94 o 
   5   2 -28    23734.09    23854.00    652.51 o 
   6   2 -28     7774.77     7886.50    440.94 o 
   7   2 -28     2406.83     1999.76    357.71 o 
   8   2 -28    17708.76    17725.00    694.07 o 
   9   2 -28    11175.25    11711.81    626.36 o 
  10   2 -28     9938.99     9308.12    970.37 o 
  11   2 -28     1978.14     1732.43    372.96 o 
  12   2 -28       59.53     1003.92    444.70 o 
   0   3 -28    11652.24    11420.11    950.03 o 
   1   3 -28     8953.04     8871.96    322.53 o 
   2   3 -28     2763.27     2819.47    248.23 o 
   3   3 -28     6116.08     6193.68    404.00 o 
   4   3 -28     7489.95     7525.63    601.08 o 
   5   3 -28     1974.98     3064.40    444.43 o 
   6   3 -28     5621.36     6110.03    549.22 o 
   7   3 -28      384.43      790.01    329.38 o 
   8   3 -28    17426.01    16392.71    833.01 o 
   9   3 -28     2286.20     2517.15    358.09 o 
  10   3 -28     3844.88     4245.54    471.54 o 
  11   3 -28      813.75      772.30    326.13 o 
  12   3 -28     1050.50      922.35    308.56 o 
   0   4 -28    12382.74    12161.55    479.42 o 
   1   4 -28     3433.02     3832.35    239.92 o 
   2   4 -28     2735.71     2836.15    238.35 o 
   3   4 -28      613.82     1267.39    278.51 o 
   4   4 -28     1875.53     2113.14    317.06 o 
   5   4 -28    24023.08    24155.47    715.65 o 
   6   4 -28     9483.35     9705.09    533.23 o 
   7   4 -28     6278.93     5443.41    497.42 o 
   8   4 -28      147.42     1010.48    388.43 o 
   9   4 -28     8974.10     8919.36    537.91 o 
  10   4 -28     1108.35     1871.07    817.32 o 
  11   4 -28      843.39     1234.95    348.49 o 
  12   4 -28      351.36      630.18    348.28 o 
   0   5 -28      413.87     1117.22    395.76 o 
   1   5 -28     6195.32     6754.54    315.51 o 
   2   5 -28     7673.60     8429.51    360.86 o 
   3   5 -28     2045.06     2412.75    265.21 o 
   4   5 -28     1372.23     1739.35    266.37 o 
   5   5 -28      632.63     1120.83    230.41 o 
   6   5 -28     8308.84     9249.32    476.33 o 
   7   5 -28     3902.07     4515.80    401.02 o 
   8   5 -28    18347.65    17622.86    657.21 o 
   9   5 -28     6532.65     6925.94    493.53 o 
  10   5 -28      510.49     1059.41    677.57 o 
  11   5 -28       24.12      522.42    427.00 o 
  12   5 -28      303.28      877.55    462.89 o 
   0   6 -28    71734.29    74234.30   1660.09 o 
   1   6 -28    20671.63    21118.38    544.22 o 
   2   6 -28     2195.35     2434.89    238.19 o 
   3   6 -28     1163.62     1735.18    233.37 o 
   4   6 -28     2038.33     1716.64    228.44 o 
   5   6 -28      562.74     1219.49    411.48 o 
   6   6 -28     7370.41     8020.28    452.95 o 
   7   6 -28     3857.49     3844.05    333.24 o 
   8   6 -28     1734.18     1527.74    337.68 o 
   9   6 -28     3145.10     2872.51    360.07 o 
  10   6 -28    12660.88    12668.54    635.16 o 
  11   6 -28     2556.92     1684.74    369.75 o 
   0   7 -28     2242.21     2422.74    348.07 o 
   1   7 -28    14662.58    15387.85    470.85 o 
   2   7 -28    20798.20    21412.71    666.64 o 
   3   7 -28     1168.08     1085.36    203.53 o 
   4   7 -28     2249.71     2743.67    340.89 o 
   5   7 -28      682.54      756.89    217.19 o 
   6   7 -28     2185.95     2410.93    284.06 o 
   7   7 -28     6583.29     6220.45    419.45 o 
   8   7 -28     3428.66     3297.36    452.76 o 
   9   7 -28     8635.24     8576.83    502.91 o 
  10   7 -28      473.06      723.48    356.52 o 
  11   7 -28     1283.69     2055.67    470.30 o 
   0   8 -28    41229.89    42628.70   1114.10 o 
   1   8 -28    29865.72    29532.80    716.13 o 
   2   8 -28     4248.34     3917.91    320.58 o 
   3   8 -28     5384.64     5158.72    314.93 o 
   4   8 -28      127.65     1129.81    317.24 o 
   5   8 -28     7893.04     8739.81    618.08 o 
   6   8 -28      269.14      818.85    297.06 o 
   7   8 -28      793.16     1052.01    290.27 o 
   8   8 -28     1812.25     1320.12    236.97 o 
   9   8 -28      180.99      961.53    319.52 o 
  10   8 -28    12130.22    12210.73   1113.93 o 
  11   8 -28     4398.95     3575.76    531.98 o 
   0   9 -28     1835.36     2123.67    476.46 o 
   1   9 -28    10121.93    10261.68    469.89 o 
   2   9 -28     7250.19     7650.16    413.06 o 
   3   9 -28     1902.53     2014.73    294.60 o 
   4   9 -28     7178.03     7949.68    484.29 o 
   5   9 -28     1085.23     2051.85    655.61 o 
   6   9 -28      149.46      733.17    494.34 o 
   7   9 -28     2673.23     2634.44    361.95 o 
   8   9 -28      301.40      859.85    299.51 o 
   9   9 -28     4083.77     4208.94    515.70 o 
  10   9 -28     2430.80     2297.50    418.98 o 
   0  10 -28     2058.84     2180.94    479.14 o 
   1  10 -28     6845.11     6556.23    406.14 o 
   2  10 -28    11358.50    11706.46    632.58 o 
   3  10 -28     2182.12     1657.03    350.41 o 
   4  10 -28      789.35      944.75    226.00 o 
   5  10 -28     6976.13     8026.38    439.33 o 
   6  10 -28    11791.75    11866.14    627.43 o 
   7  10 -28      393.96      766.46    336.10 o 
   8  10 -28      921.00     1340.60    316.02 o 
   9  10 -28      108.26     1027.91    329.59 o 
  10  10 -28     1983.97     1921.25    291.28 o 
   0  11 -28    27845.28    29073.69   1723.34 o 
   1  11 -28     6412.76     6976.68    658.72 o 
   2  11 -28     1266.07     1103.03    243.59 o 
   3  11 -28    12867.57    11122.85    496.93 o 
   4  11 -28     4167.13     4215.65    530.79 o 
   5  11 -28     1078.52     1067.19    278.71 o 
   6  11 -28      430.80      809.10    265.65 o 
   7  11 -28    16525.60    17008.67    697.26 o 
   8  11 -28      109.82      673.53    389.63 o 
   9  11 -28      370.94      968.56    325.92 o 
   0  12 -28    17794.09    17159.75    947.46 o 
   1  12 -28     2763.62     2679.52    289.92 o 
   2  12 -28     3927.01     3802.24    340.34 o 
   3  12 -28     1672.85     1376.49    255.91 o 
   4  12 -28     3906.56     3323.31    318.96 o 
   5  12 -28     6293.65     6299.15    546.32 o 
   6  12 -28    16679.60    16729.16    680.86 o 
   7  12 -28     1063.14     2263.19    490.29 o 
   8  12 -28      557.28     1460.44    476.32 o 
   9  12 -28     3503.95     3291.57    526.84 o 
   0  13 -28    15666.19    16724.05   1268.98 o 
   1  13 -28     3448.52     3771.29    408.61 o 
   2  13 -28    19219.66    18621.54    615.36 o 
   3  13 -28     4168.57     3907.40    367.85 o 
   4  13 -28      726.62      983.00    299.11 o 
   5  13 -28     3028.92     2430.31    326.93 o 
   6  13 -28     1569.74     1417.25    287.69 o 
   7  13 -28    11619.36    11701.27    817.40 o 
   8  13 -28      496.39     2285.53    548.08 o 
   0  14 -28    13055.04    13731.94    934.05 o 
   1  14 -28     5977.18     5582.67    638.10 o 
   2  14 -28     1682.59     1672.25    289.53 o 
   3  14 -28     1658.89     1971.90    346.63 o 
   4  14 -28     2090.15     1919.30    374.84 o 
   5  14 -28     1151.94     1305.93    291.31 o 
   6  14 -28     2367.80     1556.68    300.28 o 
   7  14 -28     2462.86     2083.75    392.13 o 
   0  15 -28      152.25      846.51   1879.24 o 
   1  15 -28     1131.03     1364.68    375.07 o 
   2  15 -28    18849.64    18265.21   1004.41 o 
   3  15 -28       26.99      587.24    327.58 o 
   4  15 -28      587.63     1227.60    323.67 o 
   5  15 -28        7.28      525.47    475.13 o 
   0  16 -28      175.26     1725.80    694.41 o 
   1  16 -28     3547.95     3000.10    388.01 o 
   2  16 -28      656.99      684.50    536.34 o 
   3  16 -28     2048.07     2064.92    343.47 o 
   4  16 -28       43.40     1633.34    391.95 o 
   2   0 -27     7556.53     9284.08    517.70 o 
   4   0 -27     4284.05     3868.83    334.42 o 
   8   0 -27    12601.02    12042.87    827.81 o 
  10   0 -27     1774.40     2658.18   1474.97 o 
  12   0 -27    15121.39    14982.82   1039.30 o 
   1   1 -27    31943.98    34190.98    680.68 o 
   2   1 -27     6825.91     6792.11    438.90 o 
   3   1 -27     5665.90     5544.56    321.21 o 
   4   1 -27      149.09     1252.28    303.70 o 
   5   1 -27     4416.01     4090.03    283.25 o 
   6   1 -27     1185.64     1315.36    222.60 o 
   7   1 -27     5596.53     5946.64    443.32 o 
   8   1 -27     2943.09     3972.70    644.93 o 
   9   1 -27     7078.85     7278.25    595.13 o 
  10   1 -27      804.04     1345.35    376.28 o 
  11   1 -27     7955.99     7654.88    562.55 o 
  12   1 -27      114.96      666.90    435.75 o 
  13   1 -27     6311.75     6565.95    577.47 o 
   1   2 -27     7093.81     7332.04    443.07 o 
   2   2 -27     1054.07     1670.76    246.60 o 
   3   2 -27     7557.59     7313.95    416.93 o 
   4   2 -27     4269.92     4454.17    363.12 o 
   5   2 -27      474.92     1467.86    317.45 o 
   6   2 -27     9687.21     9666.82    436.44 o 
   7   2 -27    11933.86    11966.37    584.93 o 
   8   2 -27     2737.07     3098.52    361.15 o 
   9   2 -27     6619.56     6929.47    473.70 o 
  10   2 -27     2143.39     2359.49    756.13 o 
  11   2 -27     2993.00     2697.80    492.48 o 
  12   2 -27     9926.83    10765.83    682.03 o 
   1   3 -27     1684.26     2281.29    227.17 o 
   2   3 -27    11084.04    12519.40    559.87 o 
   3   3 -27    19646.32    19652.70    526.09 o 
   4   3 -27     3124.56     3140.14    351.68 o 
   5   3 -27      995.42     1205.26    318.53 o 
   6   3 -27     7008.38     7102.62    391.77 o 
   7   3 -27     2804.05     3736.84    467.48 o 
   8   3 -27    19144.21    19850.53    691.99 o 
   9   3 -27      309.15     1346.92    775.15 o 
  10   3 -27     1920.42     1747.48    333.78 o 
  11   3 -27      269.78     1135.74    387.49 o 
  12   3 -27     2924.56     2649.42    405.85 o 
   1   4 -27     3998.01     4205.56    235.69 o 
   2   4 -27    12846.32    13248.09    421.44 o 
   3   4 -27     1669.71     1605.34    224.95 o 
   4   4 -27     2913.37     2796.83    240.77 o 
   5   4 -27      373.10      923.80    275.30 o 
   6   4 -27      625.38     1333.53    290.54 o 
   7   4 -27    12963.04    13577.40    510.22 o 
   8   4 -27     4004.70     4905.77    379.00 o 
   9   4 -27    12314.48    12970.89    566.56 o 
  10   4 -27     1389.98     1369.74    393.38 o 
  11   4 -27     2281.50     2206.71    383.23 o 
  12   4 -27      524.24      602.66    426.85 o 
   1   5 -27    27444.91    28032.21    529.92 o 
   2   5 -27      355.81     1105.62    326.03 o 
   3   5 -27     1483.72     1526.19    206.54 o 
   4   5 -27     5001.28     4756.29    339.39 o 
   5   5 -27     2319.94     2586.17    237.11 o 
   6   5 -27     1180.44     1156.95    205.05 o 
   7   5 -27      886.61     1047.41    425.38 o 
   8   5 -27    13813.72    14165.93    610.00 o 
   9   5 -27     2929.49     3044.78    329.76 o 
  10   5 -27     3386.49     4556.37    775.56 o 
  11   5 -27     3824.97     3082.01    407.46 o 
  12   5 -27      969.43      785.90    306.44 o 
   1   6 -27    15222.61    15680.48    466.60 o 
   2   6 -27     5346.50     5988.02    325.08 o 
   3   6 -27     1086.99     1154.76    200.84 o 
   4   6 -27     1104.56     1080.56    263.25 o 
   5   6 -27     6874.38     6741.58    454.48 o 
   6   6 -27     4562.18     4240.77    308.41 o 
   7   6 -27     6223.13     6194.92    615.29 o 
   8   6 -27     4573.04     5098.66    726.17 o 
   9   6 -27     5483.58     6124.91    836.39 o 
  10   6 -27     3113.47     5414.72    966.41 o 
  11   6 -27      179.62     1849.34    713.27 o 
  12   6 -27     2991.50     2061.80    428.48 o 
   1   7 -27    23611.01    23397.33    558.78 o 
   2   7 -27     4323.72     4413.09    381.23 o 
   3   7 -27     2682.51     2847.50    267.51 o 
   4   7 -27      873.06      943.07    252.64 o 
   5   7 -27       96.01      826.26    331.97 o 
   6   7 -27      900.07     1170.36    242.84 o 
   7   7 -27      145.54      481.80    286.55 o 
   8   7 -27     1125.15     1116.00    265.30 o 
   9   7 -27     2235.95     1932.71    312.09 o 
  10   7 -27      819.39     1760.79    614.01 o 
  11   7 -27     3625.93     3662.62    400.50 o 
   1   8 -27    10142.32    10039.01    448.79 o 
   2   8 -27     2457.05     2153.14    241.69 o 
   3   8 -27     8045.92     7797.69    373.83 o 
   4   8 -27       15.77      474.67    315.70 o 
   5   8 -27     2207.50     2785.94    479.91 o 
   6   8 -27      802.33     1346.05    265.14 o 
   7   8 -27      124.02     1129.83    368.84 o 
   8   8 -27     1035.70     1573.71    298.59 o 
   9   8 -27     1321.80     1275.89    245.23 o 
  10   8 -27     3322.74     2513.10    307.40 o 
  11   8 -27      307.61     1693.42    323.86 o 
   1   9 -27     5321.62     5721.85    402.24 o 
   2   9 -27     2543.35     2690.45    327.71 o 
   3   9 -27      629.48     1243.97    246.46 o 
   4   9 -27     8315.94     8295.50    397.72 o 
   5   9 -27     2888.10     2983.68    367.84 o 
   6   9 -27     2439.37     2127.12    282.51 o 
   7   9 -27     1145.63     1478.24    303.91 o 
   8   9 -27      802.62     1175.09    490.73 o 
   9   9 -27     2822.71     3330.18    461.00 o 
  10   9 -27     3005.15     3003.92    568.47 o 
  11   9 -27     3265.34     3450.55    558.63 o 
   1  10 -27     2429.20     2354.75    269.86 o 
   2  10 -27     3352.80     4504.15    353.36 o 
   3  10 -27      899.75      587.88    239.04 o 
   4  10 -27     2691.14     2922.00    321.66 o 
   5  10 -27      272.95      865.93    210.15 o 
   6  10 -27      829.23     1185.31    330.56 o 
   7  10 -27     2114.66     2335.58    300.33 o 
   8  10 -27       66.70      733.81    388.58 o 
   9  10 -27      866.15     1442.46    301.46 o 
  10  10 -27      398.05     1358.56    332.09 o 
   1  11 -27     1398.61     1925.44    282.61 o 
   2  11 -27     3740.02     3620.86    320.08 o 
   3  11 -27     5882.55     6126.94    403.74 o 
   4  11 -27     8642.74     8923.40    466.98 o 
   5  11 -27     1253.30     1287.24    246.44 o 
   6  11 -27     1139.98     1049.80    320.55 o 
   7  11 -27     3408.33     4448.20    453.48 o 
   8  11 -27      152.35     1010.20    332.10 o 
   9  11 -27     1918.57     1474.48    295.23 o 
  10  11 -27      538.78     1457.02    532.50 o 
   1  12 -27     2112.12     1661.00    263.24 o 
   2  12 -27     3091.24     3162.76    368.89 o 
   3  12 -27     1329.10     1890.82    271.37 o 
   4  12 -27     5900.85     6289.51    414.73 o 
   5  12 -27      454.80     1102.49    314.64 o 
   6  12 -27     1847.67     2380.56    388.43 o 
   7  12 -27     3451.28     3675.75    417.28 o 
   8  12 -27     5387.31     5338.40    563.06 o 
   9  12 -27      619.90      870.62    449.49 o 
   1  13 -27    14376.91    14593.27    558.19 o 
   2  13 -27     3793.72     4558.80    402.51 o 
   3  13 -27     1095.53     1301.37    271.58 o 
   4  13 -27     5905.49     6123.20    453.29 o 
   5  13 -27      582.11     1196.63    317.70 o 
   6  13 -27      445.34      973.08    369.54 o 
   7  13 -27     4184.94     3330.84    528.30 o 
   8  13 -27     1474.44     1480.54    372.63 o 
   1  14 -27     9095.66     9050.71    553.41 o 
   2  14 -27     4491.70     4753.58    409.20 o 
   3  14 -27     6740.02     7370.30    553.32 o 
   4  14 -27     1144.20      989.34    233.05 o 
   5  14 -27      335.51      927.44    309.57 o 
   6  14 -27      598.39      761.71    398.17 o 
   7  14 -27     1463.95     1686.64    535.21 o 
   1  15 -27     5145.83     4925.32    499.85 o 
   2  15 -27     2515.28     2055.57    284.81 o 
   3  15 -27     1590.09     1931.83    341.36 o 
   4  15 -27      942.08     1167.80    318.30 o 
   5  15 -27      908.69     1063.43    282.84 o 
   6  15 -27     1836.40     1503.62    393.55 o 
   1  16 -27     6620.85     6994.90    590.60 o 
   2  16 -27      371.41     1169.19    367.44 o 
   3  16 -27     1164.24      799.31    284.42 o 
   4  16 -27     1394.27     1085.43    319.74 o 
   1  17 -27      493.22     1557.59    487.67 o 
   2  17 -27      509.58     1905.30    452.85 o 
   0   0 -26     6899.68     6968.60   1073.28 o 
   2   0 -26    66269.71    67697.05   1582.67 o 
   4   0 -26    17150.58    18633.43   1031.15 o 
   6   0 -26     2815.26     3606.49    517.82 o 
   8   0 -26    21517.44    21654.07    986.31 o 
  10   0 -26      537.80      830.04    491.12 o 
  12   0 -26    19552.34    18747.76   1384.62 o 
   0   1 -26      131.25     1270.45    421.53 o 
   1   1 -26    10879.22    11300.82    454.66 o 
   2   1 -26      883.39     1313.40    286.15 o 
   3   1 -26     8532.50     8560.06    372.00 o 
   4   1 -26     2322.72     2023.65    203.41 o 
   5   1 -26     5049.10     4866.33    337.65 o 
   6   1 -26     6854.85     7359.83    383.29 o 
   7   1 -26    24681.98    23538.46    730.54 o 
   8   1 -26     3730.65     4735.96    411.41 o 
   9   1 -26     4616.78     4122.04    404.23 o 
  10   1 -26      423.35     1687.63    424.50 o 
  11   1 -26    13093.47    13266.81    688.51 o 
  12   1 -26      682.87     1258.09    440.84 o 
  13   1 -26     4549.96     4502.19    920.84 o 
   0   2 -26     2423.72     2846.08    300.57 o 
   1   2 -26      853.15     1021.78    157.93 o 
   2   2 -26    18314.76    18916.28    425.45 o 
   3   2 -26     1327.10     1437.18    175.04 o 
   4   2 -26     2784.59     3271.23    324.13 o 
   5   2 -26     5339.04     5899.89    425.24 o 
   6   2 -26      917.73     1948.33    365.39 o 
   7   2 -26    26127.42    27468.30    687.73 o 
   8   2 -26    11785.75    11983.72    596.42 o 
   9   2 -26      452.41     1055.53    427.47 o 
  10   2 -26      467.81     1148.41    361.28 o 
  11   2 -26      178.86      433.66    428.18 o 
  12   2 -26     7729.73     8629.47    604.54 o 
  13   2 -26      286.72      766.61    429.51 o 
   0   3 -26     5609.63     6162.12    349.01 o 
   1   3 -26      639.92      886.73    167.95 o 
   2   3 -26     3093.39     3069.12    250.57 o 
   3   3 -26      217.33      984.84    349.75 o 
   4   3 -26    12018.97    12884.99    461.65 o 
   5   3 -26    11717.10    11358.61    466.55 o 
   6   3 -26    13748.24    15097.76    507.43 o 
   7   3 -26     6650.05     6884.45    410.02 o 
   8   3 -26     6979.31     7065.70    428.16 o 
   9   3 -26     1539.01     1684.01    373.08 o 
  10   3 -26      650.38      836.30    476.81 o 
  11   3 -26      192.18     1020.14    384.21 o 
  12   3 -26      293.87     1343.63    466.80 o 
  13   3 -26      911.02     1109.87    312.66 o 
   0   4 -26    11561.28    11907.17    478.48 o 
   1   4 -26      126.28     1279.04    238.74 o 
   2   4 -26     4318.15     4309.01    285.32 o 
   3   4 -26    19654.01    20516.69    683.59 o 
   4   4 -26    13179.58    13177.32    405.21 o 
   5   4 -26     6710.15     6943.94    363.91 o 
   6   4 -26     5818.13     5746.65    512.63 o 
   7   4 -26    41215.39    40671.93    858.93 o 
   8   4 -26      235.88     1260.21    331.86 o 
   9   4 -26      510.16      955.54    382.36 o 
  10   4 -26     2353.99     3078.30    371.94 o 
  11   4 -26     3460.30     4376.13    693.07 o 
  12   4 -26      298.47     1271.82    360.80 o 
   0   5 -26    24337.15    25003.75    679.31 o 
   1   5 -26     9327.99     9958.80    371.46 o 
   2   5 -26     1788.53     2391.04    231.30 o 
   3   5 -26     7482.71     8061.20    347.24 o 
   4   5 -26     7480.41     7748.59    433.07 o 
   5   5 -26    24970.91    24394.73    604.32 o 
   6   5 -26    11575.80    11914.51    454.76 o 
   7   5 -26     2482.06     2846.19    319.26 o 
   8   5 -26     3597.13     3912.39    443.35 o 
   9   5 -26     2223.97     2950.88    380.29 o 
  10   5 -26     3816.46     4452.98    515.10 o 
  11   5 -26     8218.09     9260.06    643.58 o 
  12   5 -26      741.88      106.01    457.08 o 
   0   6 -26     1998.49     2286.56    347.60 o 
   1   6 -26     1424.14     1875.40    336.24 o 
   2   6 -26    10618.19    11127.98    405.87 o 
   3   6 -26    20503.33    20264.90    526.35 o 
   4   6 -26     7007.29     7161.29    388.08 o 
   5   6 -26     1683.88     1479.44    207.97 o 
   6   6 -26     1732.70     1203.27    204.16 o 
   7   6 -26    15882.12    15719.14    544.96 o 
   8   6 -26     3184.80     2737.88    294.86 o 
   9   6 -26     1063.68     1551.98    283.94 o 
  10   6 -26      692.68     1210.84    283.03 o 
  11   6 -26     7174.13     7406.29    469.33 o 
  12   6 -26     4385.97     4649.18    481.48 o 
   0   7 -26    96798.94   100409.47   2389.56 o 
   1   7 -26    30412.62    31215.63    828.35 o 
   2   7 -26     2263.09     2117.66    244.12 o 
   3   7 -26     3112.44     2720.42    259.97 o 
   4   7 -26     4387.83     4891.18    325.71 o 
   5   7 -26     4174.64     3747.67    278.10 o 
   6   7 -26      751.94      934.72    193.41 o 
   7   7 -26     1423.89     1201.88    224.59 o 
   8   7 -26      579.31      837.23    250.17 o 
   9   7 -26      437.38      987.14    307.80 o 
  10   7 -26     3659.61     3041.55    446.15 o 
  11   7 -26     4622.15     6161.76    823.84 o 
  12   7 -26      321.99      815.94    408.60 o 
   0   8 -26     9330.61     9422.50    543.08 o 
   1   8 -26    11658.81    12425.75    529.50 o 
   2   8 -26    19015.54    19661.50    541.03 o 
   3   8 -26     4120.83     4245.32    292.52 o 
   4   8 -26      836.90     1165.80    263.04 o 
   5   8 -26     2955.38     3346.44    310.18 o 
   6   8 -26      439.97     1531.11    399.48 o 
   7   8 -26     2298.23     2252.50    313.86 o 
   8   8 -26    12137.76    11854.31    504.58 o 
   9   8 -26     3413.50     3093.62    521.77 o 
  10   8 -26     1144.93     1031.61    247.12 o 
  11   8 -26      907.49      889.40    298.04 o 
   0   9 -26    30266.24    32234.81    939.73 o 
   1   9 -26     9239.89    10510.67    453.27 o 
   2   9 -26     1471.25     1692.08    245.99 o 
   3   9 -26     2161.65     2852.06    291.04 o 
   4   9 -26     1718.00     1879.81    231.77 o 
   5   9 -26     3371.23     3431.49    321.01 o 
   6   9 -26    15925.42    17161.11    784.09 o 
   7   9 -26     4723.26     4185.44    349.30 o 
   8   9 -26      562.00      877.78    249.95 o 
   9   9 -26     1318.67     1150.92    269.38 o 
  10   9 -26     4806.72     4758.17    415.80 o 
  11   9 -26     4294.24     4476.69    558.67 o 
   0  10 -26     6911.11     9037.91    589.98 o 
   1  10 -26    19024.15    18854.92    584.04 o 
   2  10 -26     3506.45     3429.51    362.99 o 
   3  10 -26      715.23     1258.96    258.56 o 
   4  10 -26     7489.76     7820.21    417.05 o 
   5  10 -26     8108.97     8143.67    627.84 o 
   6  10 -26     2350.54     2777.14    374.49 o 
   7  10 -26     5544.84     5376.25    396.09 o 
   8  10 -26    12544.19    12961.37   1106.58 o 
   9  10 -26     4930.08     4953.43    800.40 o 
  10  10 -26      553.72      575.68    285.81 o 
   0  11 -26     3641.71     4265.69    615.97 o 
   1  11 -26      625.52     1223.44    313.26 o 
   2  11 -26     1506.25     1881.96    282.48 o 
   3  11 -26      541.92     1105.03    292.97 o 
   4  11 -26     3800.63     3908.60    494.39 o 
   5  11 -26    18374.46    18463.81    619.78 o 
   6  11 -26    12231.15    11315.38    565.12 o 
   7  11 -26     1735.94     2043.35    365.31 o 
   8  11 -26      913.58      351.27    372.50 o 
   9  11 -26      742.16     1369.26    305.96 o 
  10  11 -26       92.39      930.99    363.53 o 
   0  12 -26      620.37     1050.48    417.80 o 
   1  12 -26     7425.65     7960.67    430.61 o 
   2  12 -26     3165.08     2655.66    346.89 o 
   3  12 -26      362.52     1062.93    267.49 o 
   4  12 -26     7490.16     7608.05    607.95 o 
   5  12 -26     5201.66     5271.31    506.53 o 
   6  12 -26     3959.14     3971.57    407.19 o 
   7  12 -26      608.25      859.39    408.90 o 
   8  12 -26     8362.32     7833.82    634.52 o 
   9  12 -26      780.72     1126.97    493.57 o 
   0  13 -26    28097.88    29082.75   1260.61 o 
   1  13 -26     4779.72     4624.06    747.11 o 
   2  13 -26     3131.06     3182.23    343.97 o 
   3  13 -26      928.11      923.56    262.54 o 
   4  13 -26     1470.19     1960.18    316.39 o 
   5  13 -26    20751.73    22804.63    959.70 o 
   6  13 -26     1636.53     1445.70    323.63 o 
   7  13 -26      198.80      991.15    366.53 o 
   8  13 -26      863.70      770.43    296.86 o 
   9  13 -26     1622.71     1108.63    849.73 o 
   0  14 -26     9244.86     9334.10    832.13 o 
   1  14 -26    14025.72    12982.48    522.00 o 
   2  14 -26     2283.11     1719.81    271.74 o 
   3  14 -26     2407.49     2383.62    453.91 o 
   4  14 -26     3000.63     3853.42    412.03 o 
   5  14 -26      395.11      848.16    362.77 o 
   6  14 -26     1351.72      973.88    310.89 o 
   7  14 -26      145.52      102.03    497.68 o 
   8  14 -26      552.46     2351.33    607.90 o 
   0  15 -26    33500.79    30600.82   1434.01 o 
   1  15 -26     1159.51     1575.45    370.09 o 
   2  15 -26     3544.57     3854.74    580.47 o 
   3  15 -26     2827.26     3036.96    441.44 o 
   4  15 -26     2409.36     2473.14    500.88 o 
   5  15 -26     1044.05      882.03    344.48 o 
   6  15 -26      456.64      806.16    343.45 o 
   7  15 -26      254.50     1159.61    469.64 o 
   0  16 -26      665.79     1404.22    694.86 o 
   1  16 -26     4644.43     4282.55    446.35 o 
   2  16 -26     1372.02      992.83    293.07 o 
   3  16 -26     5330.20     5214.61    431.23 o 
   4  16 -26      351.77      611.75    299.08 o 
   5  16 -26     2732.34     2740.80    342.13 o 
   0  17 -26     5176.11     7503.64    845.55 o 
   1  17 -26      807.86     1336.89    609.39 o 
   2  17 -26     1792.08     1546.33    265.22 o 
   3  17 -26     1327.12     2071.62    368.33 o 
   2   0 -25     4801.66     5540.95    758.57 o 
   4   0 -25    61188.57    64643.52   1593.05 o 
   6   0 -25    11662.09    12331.01    788.93 o 
   8   0 -25    28272.80    29336.81   1306.58 o 
  10   0 -25      934.19     1022.11    369.55 o 
  12   0 -25     1293.47     2000.94    538.63 o 
   1   1 -25    27290.96    27503.45    478.57 o 
   2   1 -25      683.30     1018.26    164.90 o 
   3   1 -25    32164.61    32758.05    654.83 o 
   4   1 -25     3452.10     3263.33    263.12 o 
   5   1 -25      195.82      780.73    344.50 o 
   6   1 -25     4585.32     4456.38    322.12 o 
   7   1 -25    17695.54    17448.37    573.24 o 
   8   1 -25      289.93     1179.05    330.88 o 
   9   1 -25     5182.62     6055.30    458.75 o 
  10   1 -25      457.56      844.48    318.77 o 
  11   1 -25    17663.39    17360.74    789.81 o 
  12   1 -25     2039.26     1540.25    330.41 o 
  13   1 -25     2494.81     1925.49    383.89 o 
   1   2 -25     4131.31     4789.01    199.42 o 
   2   2 -25      186.41     1295.70    245.85 o 
   3   2 -25      270.98      999.00    233.28 o 
   4   2 -25     7857.15     7776.09    349.69 o 
   5   2 -25    11004.28    10658.03    599.88 o 
   6   2 -25    12814.39    12716.79    468.91 o 
   7   2 -25     9405.97     8787.50    404.99 o 
   8   2 -25    10262.55    10302.09    442.67 o 
   9   2 -25     7119.23     7390.09    515.02 o 
  10   2 -25     1037.90     1412.51    330.84 o 
  11   2 -25      701.65     1147.21    312.18 o 
  12   2 -25     1422.54     1434.95    362.88 o 
  13   2 -25     2735.01     1629.72    453.16 o 
   1   3 -25     1398.22     1668.35    152.42 o 
   2   3 -25      314.54      677.87    179.80 o 
   3   3 -25     3183.38     3545.06    256.61 o 
   4   3 -25     4730.99     5047.93    296.51 o 
   5   3 -25     6922.98     7007.82    389.40 o 
   6   3 -25    57013.79    56604.64   1140.93 o 
   7   3 -25     7430.64     8110.65    404.26 o 
   8   3 -25     2444.09     3019.83    365.70 o 
   9   3 -25     1977.59     2489.96    319.92 o 
  10   3 -25       36.69      212.43    364.76 o 
  11   3 -25     2921.10     3200.70    445.16 o 
  12   3 -25     6274.28     5847.90    536.68 o 
  13   3 -25     1277.54     1334.62    380.23 o 
   1   4 -25     8460.62     8361.86    285.47 o 
   2   4 -25     2391.04     2306.18    224.87 o 
   3   4 -25     9142.94     9145.91    438.84 o 
   5   4 -25     2816.42     3437.30    303.80 o 
   6   4 -25     1065.47     1276.99    212.24 o 
   7   4 -25     3281.52     3750.91    287.06 o 
   8   4 -25      727.47     1726.41    396.83 o 
   9   4 -25     7441.94     7466.69    518.56 o 
  10   4 -25     6234.95     5866.95    430.39 o 
  11   4 -25      635.44     1005.79    317.89 o 
  12   4 -25      172.33      626.11    345.59 o 
  13   4 -25     4800.91     4874.38    962.60 o 
   1   5 -25     7815.15     8037.84    386.15 o 
   2   5 -25     5153.08     5533.64    312.00 o 
   3   5 -25     3870.23     4244.59    255.56 o 
   4   5 -25     6091.04     6657.43    323.30 o 
   5   5 -25     5148.78     4791.75    274.87 o 
   6   5 -25    47291.89    47003.09    958.23 o 
   7   5 -25     2538.57     2502.01    279.24 o 
   8   5 -25     1556.65     1460.90    215.26 o 
   9   5 -25      941.98     1275.56    267.16 o 
  10   5 -25      375.70     1477.02    385.20 o 
  11   5 -25       59.67      965.04    287.00 o 
  12   5 -25     1233.79     1419.66    345.20 o 
  13   5 -25     1577.67     2376.67    577.29 o 
   1   6 -25    10388.85    10569.78    359.00 o 
   2   6 -25     6433.53     7154.46    577.90 o 
   3   6 -25     4297.40     4255.95    277.07 o 
   4   6 -25    11364.78    11211.12    427.60 o 
   5   6 -25     2789.37     2622.00    231.44 o 
   6   6 -25     1085.15     1304.52    335.84 o 
   7   6 -25      187.16      912.53    371.18 o 
   8   6 -25     2064.36     2595.57    306.54 o 
   9   6 -25     5195.61     5517.90    473.89 o 
  10   6 -25     3852.49     4552.03    542.10 o 
  11   6 -25      324.44     1275.54    378.89 o 
  12   6 -25      187.44      281.13    309.42 o 
   1   7 -25    11238.14    11849.85    375.84 o 
   2   7 -25     6188.31     6273.77    320.46 o 
   3   7 -25     1856.58     1861.49    235.07 o 
   4   7 -25     4540.54     4581.22    414.29 o 
   5   7 -25     1590.20     1504.07    205.02 o 
   6   7 -25     1747.32     1470.36    234.60 o 
   7   7 -25     4689.46     4658.12    357.34 o 
   8   7 -25       90.00      374.20    306.55 o 
   9   7 -25     4368.99     3758.98    332.63 o 
  10   7 -25     2203.39     1660.98    239.73 o 
  11   7 -25     2403.05     2368.54    305.80 o 
  12   7 -25      402.04      768.16    284.84 o 
   1   8 -25    13020.46    13468.50    499.52 o 
   2   8 -25     5886.76     6036.03    342.38 o 
   3   8 -25     5384.60     4945.19    293.05 o 
   4   8 -25      194.59      732.46    268.41 o 
   5   8 -25     5470.23     6070.25    372.13 o 
   6   8 -25     4061.16     4313.93    513.66 o 
   7   8 -25     1784.99     1744.49    376.47 o 
   8   8 -25     1601.93     1736.26    276.87 o 
   9   8 -25     5249.65     6113.08    420.20 o 
  10   8 -25     1957.39     1628.79    269.81 o 
  11   8 -25      348.73      968.48    421.48 o 
  12   8 -25     2066.93     1988.05    331.02 o 
   1   9 -25     2481.59     2391.62    272.49 o 
   2   9 -25     4441.49     4257.58    334.00 o 
   3   9 -25     4758.16     4650.40    426.32 o 
   4   9 -25    15702.12    15158.94    484.10 o 
   5   9 -25      983.42     1118.08    307.55 o 
   6   9 -25     8574.30     8464.05    391.46 o 
   7   9 -25     7567.69     8104.83    401.89 o 
   8   9 -25      485.62      383.33    318.20 o 
   9   9 -25     2648.25     2298.19    494.85 o 
  10   9 -25      783.32     1265.80    316.71 o 
  11   9 -25     1503.17     2063.04    403.45 o 
   1  10 -25    10628.67    10631.36    457.69 o 
   2  10 -25     3469.43     2895.63    284.27 o 
   3  10 -25      502.29      902.14    251.79 o 
   4  10 -25     4783.51     4999.10    365.19 o 
   5  10 -25     7637.05     6802.31    461.04 o 
   6  10 -25     1092.62     1608.71    334.25 o 
   7  10 -25     1006.72     1134.24    229.53 o 
   8  10 -25     1148.26     1018.13    267.06 o 
   9  10 -25      749.80      970.35    252.14 o 
  10  10 -25      698.47     1190.77    340.08 o 
  11  10 -25      950.63     1338.04    319.61 o 
   1  11 -25      505.69     1277.68    299.94 o 
   2  11 -25      317.19      911.25    296.33 o 
   3  11 -25     1115.47     1315.56    325.66 o 
   4  11 -25     3487.97     4420.42    439.27 o 
   5  11 -25      709.41     1144.58    406.03 o 
   6  11 -25     6663.20     5978.08    471.90 o 
   7  11 -25     6755.10     6835.29    469.87 o 
   8  11 -25      598.30     1534.57    619.39 o 
   9  11 -25     1701.56     1455.55    399.35 o 
  10  11 -25       84.48      164.25    347.47 o 
   1  12 -25     7452.03     7587.49    432.25 o 
   2  12 -25     1923.12     1621.37    299.22 o 
   3  12 -25    10870.12     9410.28    431.39 o 
   4  12 -25     5990.20     5991.05    445.62 o 
   5  12 -25      634.22     1222.34    259.71 o 
   6  12 -25     4617.69     4630.18    418.07 o 
   7  12 -25     1956.33     2216.11    331.89 o 
   8  12 -25     3654.45     2688.65    421.32 o 
   9  12 -25      533.42     1559.12    337.37 o 
  10  12 -25       67.48     1734.56    702.24 o 
   1  13 -25     3874.65     3858.26    352.89 o 
   2  13 -25     6804.05     6728.06    415.59 o 
   3  13 -25     3965.89     3438.60    319.78 o 
   4  13 -25      347.85      641.28    313.78 o 
   5  13 -25     2802.39     2941.09    331.76 o 
   6  13 -25      225.83      865.07    307.42 o 
   7  13 -25     1888.11     1954.63    349.23 o 
   8  13 -25      629.73     1132.92    458.28 o 
   9  13 -25     1314.33      922.92    401.68 o 
   1  14 -25     8016.22     8427.06    472.99 o 
   2  14 -25     1657.16     1850.63    271.24 o 
   3  14 -25    17143.18    16829.88    686.63 o 
   4  14 -25     3444.06     3066.15    660.48 o 
   5  14 -25     4887.79     4757.18    651.97 o 
   6  14 -25     2625.61     2977.24    407.45 o 
   7  14 -25     1106.08     1301.13    480.93 o 
   8  14 -25       83.49      -18.70    304.94 o 
   1  15 -25      537.18      636.53    328.04 o 
   2  15 -25     4540.32     4638.48    386.31 o 
   3  15 -25      528.18      874.65    315.91 o 
   4  15 -25     4005.15     3738.79    604.92 o 
   5  15 -25      879.43      787.95    289.87 o 
   6  15 -25      713.72      731.24    301.97 o 
   7  15 -25      571.46      956.90    359.87 o 
   1  16 -25     2702.13     2745.11    477.75 o 
   2  16 -25     7259.68     7318.41    463.40 o 
   3  16 -25     5374.26     4792.63    423.12 o 
   4  16 -25       73.94      550.43    299.74 o 
   5  16 -25      790.66     1272.73    356.07 o 
   6  16 -25      961.32     1985.31    407.72 o 
   1  17 -25      279.12     1093.23    379.89 o 
   2  17 -25      480.84      999.36    337.10 o 
   3  17 -25     2256.00     1783.68    304.82 o 
   4  17 -25     1820.88     1657.75    315.29 o 
   0   0 -24    45706.82    48425.02   2253.77 o 
   2   0 -24    23786.42    24439.40    652.81 o 
   4   0 -24    26025.38    25658.55    980.45 o 
   6   0 -24      422.26     2086.68    893.62 o 
   8   0 -24     1567.24     1237.38    531.61 o 
  10   0 -24     9946.50     9571.83   1247.21 o 
  12   0 -24    16219.67    15924.44    939.61 o 
   0   1 -24      451.55     1198.37    220.73 o 
   1   1 -24    19705.11    20262.71    401.96 o 
   2   1 -24      223.28     1261.41    211.47 o 
   3   1 -24      113.28     1595.13    542.10 o 
   4   1 -24     1970.14     2055.76    199.02 o 
   5   1 -24    21278.89    21140.68    492.69 o 
   6   1 -24      870.24     1403.91    263.46 o 
   7   1 -24     3272.40     3851.71    321.81 o 
   8   1 -24     5052.52     6044.44    430.57 o 
   9   1 -24    10821.56    10364.17    521.28 o 
  10   1 -24      123.93      764.61    381.73 o 
  11   1 -24     3140.70     3704.33    508.59 o 
  12   1 -24     1728.11     2281.96    384.89 o 
  13   1 -24    15262.24    13837.24   1142.82 o 
   0   2 -24      944.27     1705.81    260.21 o 
   1   2 -24     4704.01     5213.60    234.53 o 
   2   2 -24     7988.22     8432.34    238.87 o 
   3   2 -24    19100.63    19508.92    476.09 o 
   4   2 -24     6945.35     7385.54    432.41 o 
   5   2 -24    10973.48    10933.56    370.51 o 
   6   2 -24    12238.51    11675.07    461.62 o 
   7   2 -24     4605.59     4688.92    331.01 o 
   8   2 -24     1994.95     1813.47    258.41 o 
   9   2 -24     3073.78     4199.35    423.44 o 
  10   2 -24     3436.57     4130.80    423.01 o 
  11   2 -24     3342.52     3894.04    465.05 o 
  12   2 -24     4228.01     4367.51    452.26 o 
  13   2 -24     4867.13     3766.60    465.93 o 
   0   3 -24     4694.79     5393.80    349.29 o 
   1   3 -24     1360.13     1813.58    150.46 o 
   2   3 -24     3827.46     4167.07    208.57 o 
   3   3 -24     7676.29     7781.60    320.32 o 
   4   3 -24     3101.10     2967.17    238.53 o 
   5   3 -24    22234.33    21929.24    681.89 o 
   6   3 -24    11791.71    12159.09    553.55 o 
   7   3 -24     1053.08     1417.29    195.99 o 
   8   3 -24    16579.42    18316.87    597.78 o 
   9   3 -24       84.95      933.37    316.30 o 
  10   3 -24     1950.94     1544.34    296.50 o 
  11   3 -24       40.62      332.65    384.91 o 
  12   3 -24     3526.84     3295.69    722.71 o 
  13   3 -24     6790.40     6518.04    799.81 o 
   0   4 -24    44345.04    44258.96   1080.86 o 
   1   4 -24    27721.94    28992.56    536.64 o 
   2   4 -24     3523.55     3504.47    263.92 o 
   3   4 -24    19831.31    20810.60    582.02 o 
   4   4 -24     7197.77     7535.90    425.44 o 
   5   4 -24     9821.61     9699.89    635.51 o 
   6   4 -24    16210.31    16533.90    469.64 o 
   7   4 -24    27236.94    28092.22    646.42 o 
   8   4 -24     5681.82     6288.95    333.90 o 
   9   4 -24     2619.13     3802.94    374.32 o 
  10   4 -24     5061.91     4348.75    306.04 o 
  11   4 -24     6928.61     7836.59    557.41 o 
  12   4 -24      522.96      923.87    374.60 o 
  13   4 -24     2889.70     2711.12    406.79 o 
   0   5 -24     1862.87     1724.12    258.46 o 
   1   5 -24    12690.91    13447.69    357.24 o 
   2   5 -24     7133.88     7783.04    359.76 o 
   3   5 -24    13692.81    14099.42    400.44 o 
   4   5 -24     4457.36     4661.11    424.29 o 
   5   5 -24     6759.86     6909.01    332.43 o 
   6   5 -24     8666.56     8930.08    402.53 o 
   7   5 -24      344.06      799.72    255.66 o 
   8   5 -24    27530.44    28468.79    822.77 o 
   9   5 -24    16718.75    17505.32    521.68 o 
  10   5 -24      626.62     1087.99    231.51 o 
  11   5 -24      995.64     1398.01    213.01 o 
  12   5 -24     2869.11     2814.97    395.70 o 
  13   5 -24      740.85     1299.58    551.34 o 
   0   6 -24    92181.06    94163.55   1882.86 o 
   1   6 -24    23302.04    23547.14    541.28 o 
   2   6 -24     1154.43     1965.35    292.11 o 
   3   6 -24     5516.13     5567.86    264.52 o 
   4   6 -24     5416.68     5487.92    303.03 o 
   5   6 -24     2376.75     2049.60    226.43 o 
   6   6 -24     6645.82     6929.15    376.04 o 
   7   6 -24    14446.23    14674.86    529.61 o 
   8   6 -24     2343.70     2608.63    296.48 o 
   9   6 -24     4988.79     6207.35    393.25 o 
  10   6 -24     9139.02     9310.60    557.73 o 
  11   6 -24      115.44      872.24    259.50 o 
  12   6 -24     1876.84     2355.54    363.53 o 
  13   6 -24      479.59     1182.76    425.96 o 
   0   7 -24    32360.91    32732.31   1046.62 o 
   1   7 -24    10762.59    10950.76    372.88 o 
   2   7 -24    31215.59    31993.42    698.98 o 
   3   7 -24     1190.40     1418.74    229.97 o 
   4   7 -24     1284.34     1356.29    205.79 o 
   5   7 -24     8707.89     8955.20    439.19 o 
   6   7 -24      539.95      708.42    213.56 o 
   7   7 -24     3787.60     3622.88    312.27 o 
   8   7 -24     5790.15     5653.16    376.25 o 
   9   7 -24    15249.65    14888.04    807.99 o 
  10   7 -24     8227.84     7492.03    447.22 o 
  11   7 -24     2983.48     2842.90    310.67 o 
  12   7 -24      360.85      661.30    298.95 o 
   0   8 -24    39146.91    39802.59   1139.20 o 
   1   8 -24    35198.34    34703.20    862.82 o 
   2   8 -24     5952.72     7041.89    377.57 o 
   3   8 -24      178.61      415.81    364.97 o 
   4   8 -24     4458.63     5149.29    307.28 o 
   5   8 -24    22126.08    21975.21    541.63 o 
   6   8 -24     4805.57     5168.10    326.36 o 
   7   8 -24       96.90      788.94    281.30 o 
   8   8 -24      809.54     1310.45    386.20 o 
   9   8 -24     8209.90     6997.66    431.28 o 
  10   8 -24     5397.49     5070.12    386.88 o 
  11   8 -24     4669.47     5697.80    580.55 o 
  12   8 -24      774.71     1603.88    325.13 o 
   0   9 -24    45135.94    47201.88   1308.17 o 
   1   9 -24     3758.99     3867.33    320.29 o 
   2   9 -24    14468.21    14333.78    500.85 o 
   3   9 -24      426.41      943.98    268.11 o 
   4   9 -24    22312.19    22780.04    616.99 o 
   5   9 -24    16654.27    16712.68    535.45 o 
   6   9 -24     2235.13     2644.61    320.30 o 
   7   9 -24     3115.74     2790.75    366.54 o 
   8   9 -24      963.49     1023.85    244.51 o 
   9   9 -24     6102.68     5789.22    449.13 o 
  10   9 -24     9970.04     9487.17    471.43 o 
  11   9 -24     2566.58     1768.46    280.93 o 
  12   9 -24      881.52      707.41    728.01 o 
   0  10 -24     2020.47     1563.03    284.47 o 
   1  10 -24    10798.91    10766.23    479.05 o 
   2  10 -24     2969.19     2424.35    262.88 o 
   3  10 -24     2407.48     2303.27    266.17 o 
   4  10 -24     3322.66     3219.16    372.15 o 
   5  10 -24    23126.99    21444.62   1007.65 o 
   6  10 -24    10804.61    10789.21    485.29 o 
   7  10 -24     5138.71     5374.63    369.26 o 
   8  10 -24     6922.08     6787.14    421.70 o 
   9  10 -24     2444.01     2003.38    326.21 o 
  10  10 -24      835.85     1372.33    315.47 o 
  11  10 -24     5544.22     4422.01    376.35 o 
   0  11 -24    12325.27    13018.65    898.63 o 
   1  11 -24     1198.89     1282.92    221.76 o 
   2  11 -24     1539.91     1525.94    261.47 o 
   3  11 -24     4405.05     5085.49    368.46 o 
   4  11 -24     9957.89     9573.80    521.71 o 
   5  11 -24     7459.30     7860.35    446.53 o 
   6  11 -24     4421.56     3760.29    508.90 o 
   7  11 -24    10348.90     9894.89    506.66 o 
   8  11 -24      595.39     1081.11    435.65 o 
   9  11 -24     1369.24     1319.20    259.15 o 
  10  11 -24     1756.31     1757.52    340.66 o 
  11  11 -24      375.81     1006.96    411.10 o 
   0  12 -24    12487.70    14611.10    672.67 o 
   1  12 -24     1322.89     1393.07    240.50 o 
   2  12 -24      835.87     1300.08    259.77 o 
   3  12 -24     3888.82     3779.84    342.37 o 
   4  12 -24     3204.25     3044.63    347.44 o 
   5  12 -24     4638.08     4943.11    387.72 o 
   6  12 -24    10246.51    10847.35    831.17 o 
   7  12 -24     1160.39     1689.18    360.26 o 
   8  12 -24     5576.51     4697.36    750.95 o 
   9  12 -24      692.20      980.63    334.24 o 
  10  12 -24       10.53     1157.22    566.34 o 
   0  13 -24     2652.94     2497.40   1091.07 o 
   1  13 -24     3472.45     4720.67    526.52 o 
   2  13 -24    10864.49    11821.01    531.61 o 
   3  13 -24     5022.24     5146.27    415.52 o 
   4  13 -24     5253.55     4675.57    469.76 o 
   5  13 -24     3261.82     3122.21    350.48 o 
   6  13 -24      902.73      928.46    499.69 o 
   7  13 -24     7132.99     7908.72    641.62 o 
   8  13 -24      428.08      373.99    353.77 o 
   9  13 -24     1724.58     1325.96    386.62 o 
   0  14 -24    39606.42    42589.41   1613.80 o 
   1  14 -24     9852.05     9436.04    467.76 o 
   2  14 -24     1261.65     1295.67    243.37 o 
   3  14 -24     3046.67     2959.75    458.01 o 
   4  14 -24     1879.29     1971.29    312.62 o 
   5  14 -24     1084.47      977.18    231.46 o 
   6  14 -24     5171.40     5164.39    439.68 o 
   7  14 -24       30.42      506.12    352.74 o 
   8  14 -24      735.63      955.05    317.95 o 
   0  15 -24    18894.25    19015.58   1066.69 o 
   1  15 -24      227.12      959.04    287.44 o 
   2  15 -24    14133.17    12440.09    532.44 o 
   3  15 -24     2817.05     2484.21    443.55 o 
   4  15 -24     1146.75     1509.84    339.94 o 
   5  15 -24       29.15      445.70    282.25 o 
   6  15 -24     1675.12     2238.71    387.34 o 
   7  15 -24      578.77      397.20    530.53 o 
   0  16 -24     4840.34     5610.45   1159.43 o 
   1  16 -24     4547.30     3751.75    490.81 o 
   2  16 -24      255.58      332.94    347.21 o 
   3  16 -24     3050.30     2941.45    370.10 o 
   4  16 -24     2416.49     2604.88    313.44 o 
   5  16 -24     1319.36     1263.88    282.25 o 
   6  16 -24     1527.68     1340.75    712.54 o 
   0  17 -24    12529.94    11968.24   1091.77 o 
   1  17 -24      572.12     1074.55    429.14 o 
   2  17 -24     3167.24     3714.93    752.63 o 
   3  17 -24      294.12      865.84    321.35 o 
   4  17 -24     1106.38     1537.92    324.11 o 
   5  17 -24     3611.51     2943.84    394.54 o 
   0  18 -24       63.42     1011.65    678.77 o 
   1  18 -24     1602.46     1893.71    590.33 o 
   2  18 -24     1785.81     2117.77    517.77 o 
   2   0 -23    52986.35    55206.05   1684.70 o 
   4   0 -23     2163.90     1817.56    371.68 o 
   6   0 -23    28698.35    26837.06    862.46 o 
   8   0 -23     9177.25     8710.24    677.68 o 
  10   0 -23     2682.93     2652.63    545.42 o 
  12   0 -23    27526.82    29322.81   1260.03 o 
  14   0 -23      755.09     1794.97    945.24 o 
   1   1 -23     5314.80     5725.38    264.94 o 
   2   1 -23    11001.72    11281.61    272.60 o 
   3   1 -23    54564.29    57217.40    901.48 o 
   4   1 -23      210.93     1352.76    259.32 o 
   5   1 -23     1162.44     1298.48    182.30 o 
   6   1 -23     2822.65     3517.56    325.27 o 
   7   1 -23    25432.57    25174.37    648.02 o 
   8   1 -23       51.16      858.51    324.77 o 
   9   1 -23     2725.25     2571.39    326.46 o 
  10   1 -23      652.36     1007.77    282.53 o 
  11   1 -23      444.89      621.02    292.02 o 
  12   1 -23     1564.18     1398.70    576.01 o 
  13   1 -23    12418.36    11570.28    584.18 o 
   1   2 -23     9325.22    10447.90    283.56 o 
   2   2 -23    10391.95    10811.16    256.78 o 
   3   2 -23     1375.51     1586.43    143.03 o 
   4   2 -23     2117.59     2485.52    196.55 o 
   5   2 -23     6972.17     7998.92    438.46 o 
   6   2 -23     4111.70     4602.64    287.22 o 
   7   2 -23    14037.99    15133.69    447.92 o 
   8   2 -23     8442.56     9930.81    434.26 o 
   9   2 -23     4233.08     4752.19    450.15 o 
  10   2 -23     1026.81     1338.77    308.59 o 
  11   2 -23     3276.94     3475.21    615.80 o 
  12   2 -23    13978.00    14717.55    693.82 o 
  13   2 -23     1069.23      775.67    308.09 o 
   1   3 -23      245.65      866.21    246.64 o 
   2   3 -23    54253.66    56235.31    734.46 o 
   3   3 -23     4246.62     4443.03    225.87 o 
   4   3 -23    13576.92    12985.19    374.18 o 
   5   3 -23     5991.15     6224.73    304.92 o 
   6   3 -23     3850.95     3968.02    271.67 o 
   7   3 -23     4058.48     4010.02    312.70 o 
   8   3 -23    15686.76    16137.70    483.68 o 
   9   3 -23      896.88     1403.99    265.51 o 
  10   3 -23     3263.05     3973.85    498.09 o 
  11   3 -23     1107.83     1426.33    313.55 o 
  12   3 -23     8963.59     8323.65    650.73 o 
  13   3 -23      728.99      160.08    297.35 o 
   1   4 -23    18460.28    18605.62    385.01 o 
   2   4 -23     2585.21     3246.97    212.37 o 
   3   4 -23     5734.61     5613.72    266.22 o 
   4   4 -23      944.42     1180.20    174.67 o 
   5   4 -23     9304.17     9737.87    397.22 o 
   6   4 -23     8066.04     7776.61    365.54 o 
   7   4 -23    36536.82    38520.09    779.44 o 
   8   4 -23      497.43     1431.63    324.98 o 
   9   4 -23     2113.57     1869.78    223.28 o 
  10   4 -23     9275.85     8969.43    571.27 o 
  11   4 -23     7578.11     8218.40    499.10 o 
  12   4 -23      917.55     1896.83    426.07 o 
  13   4 -23     1544.84     1518.71    360.77 o 
   1   5 -23    15516.48    15356.92    381.57 o 
   2   5 -23    63802.97    63418.72    931.28 o 
   3   5 -23       77.20     1258.60    261.69 o 
   4   5 -23     5462.99     5305.68    299.74 o 
   5   5 -23     3602.72     3518.81    257.29 o 
   6   5 -23     5925.98     6143.88    356.11 o 
   7   5 -23       30.32     1009.36    281.33 o 
   8   5 -23    29641.83    28487.56    723.59 o 
   9   5 -23     5127.96     5364.53    339.85 o 
  10   5 -23     3134.59     3808.19    490.57 o 
  11   5 -23        0.08      946.10    324.98 o 
  12   5 -23     1741.46     2234.91    460.26 o 
  13   5 -23     3768.10     4105.74    466.01 o 
   1   6 -23      285.15     1035.83    278.21 o 
   2   6 -23    27273.42    26412.22    603.81 o 
   3   6 -23     3734.65     3565.09    246.26 o 
   4   6 -23     4975.37     4807.72    283.10 o 
   5   6 -23    11162.99    10709.59    383.74 o 
   6   6 -23     1893.11     2023.35    230.19 o 
   7   6 -23     9680.78    10628.88    465.19 o 
   8   6 -23     3918.60     4737.13    463.37 o 
   9   6 -23     2795.46     2768.60    273.79 o 
  10   6 -23     8500.46     8026.06    579.72 o 
  11   6 -23      972.39     1176.34    284.14 o 
  12   6 -23     5243.25     5029.27    512.67 o 
  13   6 -23      152.20      889.32    360.37 o 
   1   7 -23    27809.19    28880.21    583.95 o 
   2   7 -23     7816.80     8250.38    349.48 o 
   3   7 -23     3206.53     3148.76    288.08 o 
   4   7 -23     2361.11     2413.41    289.20 o 
   5   7 -23       35.22     1044.39    290.29 o 
   6   7 -23      947.62     1323.31    219.07 o 
   7   7 -23      784.04      937.10    235.72 o 
   8   7 -23      615.45      811.79    274.44 o 
   9   7 -23      478.42     1182.46    289.23 o 
  10   7 -23     1291.42     1140.87    228.76 o 
  11   7 -23      226.91      316.99    284.98 o 
  12   7 -23     2643.97     2520.20    327.22 o 
   1   8 -23    13027.00    13587.31    437.26 o 
   2   8 -23     7208.75     7482.33    384.71 o 
   3   8 -23      536.95      771.37    220.19 o 
   4   8 -23     8708.72     9004.35    380.27 o 
   5   8 -23    10694.93    10096.97    463.21 o 
   6   8 -23    11137.09    10264.23    394.75 o 
   7   8 -23     1558.69     2093.98    257.37 o 
   8   8 -23     4061.44     3996.99    414.31 o 
   9   8 -23     4105.48     4339.10    343.05 o 
  10   8 -23     2146.47     1848.20    278.61 o 
  11   8 -23      147.40      733.11    334.90 o 
  12   8 -23     3783.30     4192.05    387.90 o 
   1   9 -23    10454.13    10763.34    478.42 o 
   2   9 -23       49.32      270.14    379.35 o 
   3   9 -23     3232.22     3025.70    304.58 o 
   4   9 -23     6281.88     6934.54    359.05 o 
   5   9 -23    12890.02    13802.15    500.26 o 
   6   9 -23     7301.80     7085.37    353.21 o 
   7   9 -23      778.18      886.20    212.09 o 
   8   9 -23     7314.36     6890.95    470.70 o 
   9   9 -23     1823.84     1872.97    314.36 o 
  10   9 -23     5112.34     4924.71    647.62 o 
  11   9 -23     1122.34     1408.60    367.59 o 
  12   9 -23      886.26      911.06    337.59 o 
   1  10 -23     3615.45     3911.31    291.00 o 
   2  10 -23     2197.71     2061.76    272.29 o 
   3  10 -23      203.75     1083.07    272.13 o 
   4  10 -23     7725.17     7279.04    587.80 o 
   5  10 -23      562.77     1322.66    358.55 o 
   6  10 -23     5118.58     4866.34    376.80 o 
   7  10 -23     8041.59     7582.81    382.96 o 
   8  10 -23      113.88      876.61    366.07 o 
   9  10 -23      826.57     1138.16    266.07 o 
  10  10 -23      214.13      417.01    295.84 o 
  11  10 -23       86.92      471.25    343.90 o 
   1  11 -23     7575.90     8114.67    519.05 o 
   2  11 -23      261.02      765.74    289.37 o 
   3  11 -23      163.82      789.31    337.04 o 
   4  11 -23    10031.25     9893.56    457.25 o 
   5  11 -23     2610.08     3045.36    297.31 o 
   6  11 -23     8432.85     8798.32    690.88 o 
   7  11 -23     2613.72     2684.20    319.83 o 
   8  11 -23      247.77      848.64    326.24 o 
   9  11 -23     3546.97     3789.14    426.48 o 
  10  11 -23     4955.35     4112.97    606.13 o 
  11  11 -23      988.56     1226.30    414.49 o 
   1  12 -23     1583.05     1515.10    252.65 o 
   2  12 -23     1889.88     1377.57    277.36 o 
   3  12 -23      651.76     1362.53    295.07 o 
   4  12 -23     4767.69     6241.61    639.15 o 
   5  12 -23        8.16      582.31    346.91 o 
   6  12 -23      960.10     1083.98    365.42 o 
   7  12 -23      194.17      318.74    334.46 o 
   8  12 -23      482.39      911.88    286.25 o 
   9  12 -23     1713.46     1492.11    456.48 o 
  10  12 -23     1303.95     1448.37    310.58 o 
   1  13 -23     9359.93    10669.39    499.93 o 
   2  13 -23     1813.44     1390.84    262.81 o 
   3  13 -23      244.86      626.16    270.31 o 
   4  13 -23     5296.00     5673.21    388.72 o 
   5  13 -23     1085.63      875.81    235.98 o 
   6  13 -23      898.21      895.62    280.71 o 
   7  13 -23     1083.39     1138.75    358.85 o 
   8  13 -23     7214.05     7246.76    680.75 o 
   9  13 -23     1808.25     1512.21    323.93 o 
  10  13 -23      579.03     2084.76    915.27 o 
   1  14 -23    17802.30    18882.53    646.60 o 
   2  14 -23     1588.06     2221.37    460.11 o 
   3  14 -23     7127.47     6285.37    396.30 o 
   4  14 -23     2862.29     2430.80    319.77 o 
   5  14 -23      180.32      211.46    270.65 o 
   6  14 -23      624.77      947.58    288.24 o 
   7  14 -23      965.19     1011.73    290.03 o 
   8  14 -23      452.19     1408.61    451.40 o 
   9  14 -23     3670.35     2677.39    562.98 o 
   1  15 -23     6133.13     5953.56    530.61 o 
   2  15 -23     3266.55     3535.04    354.23 o 
   3  15 -23     6976.16     5925.16    391.82 o 
   4  15 -23     6160.88     6544.83    432.55 o 
   5  15 -23     1129.14     1140.41    260.27 o 
   6  15 -23     1594.69     2187.49    667.23 o 
   7  15 -23       89.56      400.21    423.11 o 
   8  15 -23     6277.41     6051.69    757.61 o 
   1  16 -23    11465.17    10995.54    533.00 o 
   2  16 -23     2384.29     2425.04    312.39 o 
   3  16 -23     3256.72     3269.32    536.95 o 
   4  16 -23     7325.66     6853.71    441.06 o 
   5  16 -23      113.87      757.73    416.13 o 
   6  16 -23     4737.48     5978.03   1304.60 o 
   7  16 -23     1598.97     3155.02    554.52 o 
   1  17 -23     1004.02     1717.02    279.87 o 
   2  17 -23      538.47      705.50    249.91 o 
   3  17 -23     7634.65     7362.35    484.23 o 
   4  17 -23      630.45     1225.48    320.19 o 
   5  17 -23     2135.79     2100.04    364.01 o 
   1  18 -23      592.67     1238.97    364.32 o 
   2  18 -23      306.16     1374.99    368.59 o 
   3  18 -23      598.79     1844.39    447.07 o 
   0   0 -22   124368.61   126633.38   2918.35 o 
   2   0 -22    11023.26    11203.06    407.01 o 
   4   0 -22    31841.78    31362.26    910.62 o 
   6   0 -22     3053.81     3314.27    362.96 o 
   8   0 -22     4539.88     5246.56    632.10 o 
  10   0 -22      289.80      618.40    562.60 o 
  12   0 -22     1235.64     1272.69    392.25 o 
  14   0 -22     4168.07     4165.37    690.90 o 
   0   1 -22     6155.58     7060.43    289.15 o 
   1   1 -22    17721.20    19138.93    352.07 o 
   2   1 -22     4141.55     4498.70    188.46 o 
   3   1 -22    76206.20    76657.26   1223.29 o 
   4   1 -22     2720.68     2756.80    199.17 o 
   5   1 -22     2407.57     2628.40    200.71 o 
   6   1 -22     6541.58     6200.81    346.88 o 
   7   1 -22    10676.51    10163.97    432.18 o 
   8   1 -22      501.06     1097.68    309.45 o 
   9   1 -22      104.60     1109.64    335.23 o 
  10   1 -22      131.99      512.28    358.93 o 
  11   1 -22     1041.83     1955.36    344.71 o 
  12   1 -22      176.84      570.98    406.26 o 
  13   1 -22    19811.43    18398.67   1594.63 o 
  14   1 -22      907.30     1449.91    592.36 o 
   0   2 -22    24292.67    24774.83    621.54 o 
   1   2 -22    14689.21    15535.94    293.07 o 
   2   2 -22     1042.65     1060.91    108.38 o 
   3   2 -22     2753.15     2975.71    192.17 o 
   4   2 -22    18223.36    18102.95    402.91 o 
   5   2 -22    40713.48    40904.55    754.68 o 
   6   2 -22     3844.40     4903.75    396.99 o 
   7   2 -22     5582.33     5554.86    305.97 o 
   8   2 -22     4198.58     4334.82    285.79 o 
   9   2 -22     2829.62     2673.47    339.88 o 
  10   2 -22      104.58      830.03    299.14 o 
  11   2 -22      361.59      887.59    416.94 o 
  12   2 -22     2657.50     2340.85    334.75 o 
  13   2 -22      742.21      453.37    362.79 o 
  14   2 -22     1542.00     2081.81    528.84 o 
   0   3 -22     6295.63     7221.48    307.68 o 
   1   3 -22     3599.10     3529.41    181.04 o 
   2   3 -22     5286.12     5332.55    278.87 o 
   3   3 -22     9084.16     8968.18    284.88 o 
   4   3 -22    26245.49    26458.75    590.68 o 
   5   3 -22      931.21     1340.41    212.98 o 
   6   3 -22     5330.59     6429.20    330.77 o 
   7   3 -22    11940.49    11556.10    397.98 o 
   8   3 -22     8826.22     9681.41    380.48 o 
   9   3 -22      117.88      791.58    247.79 o 
  10   3 -22     2206.95     2964.29    275.74 o 
  11   3 -22     1205.33     1663.45    415.51 o 
  12   3 -22      594.03     1078.50    533.77 o 
  13   3 -22     3988.09     4232.08    456.19 o 
  14   3 -22     2711.89     2645.12    388.64 o 
   0   4 -22    20645.54    20895.49    606.17 o 
   1   4 -22     5161.62     5363.55    216.38 o 
   2   4 -22     2140.70     2348.90    203.68 o 
   3   4 -22     6553.55     6751.58    263.20 o 
   4   4 -22     4702.40     4633.02    285.92 o 
   5   4 -22    75449.93    74930.91   1357.21 o 
   6   4 -22    13137.18    13092.12    422.49 o 
   7   4 -22     5357.50     5505.96    321.80 o 
   8   4 -22     1106.06     1538.74    278.01 o 
   9   4 -22     6396.60     7332.27    378.63 o 
  10   4 -22     1954.92     2156.47    330.16 o 
  11   4 -22     3882.06     4765.01    392.67 o 
  12   4 -22      557.57     1957.66    563.37 o 
  13   4 -22     3418.68     3232.08    645.18 o 
   0   5 -22     8717.06     8986.38    388.12 o 
   1   5 -22     4066.16     3927.98    272.44 o 
   2   5 -22     3402.09     3469.42    256.16 o 
   3   5 -22     6364.05     6380.80    277.99 o 
   4   5 -22     7769.21     8601.29    354.75 o 
   5   5 -22     9586.78     9328.00    388.55 o 
   6   5 -22     9437.09     9732.79    411.29 o 
   7   5 -22     2725.53     2683.61    350.29 o 
   8   5 -22    20154.13    19774.13    678.44 o 
   9   5 -22      113.61      718.62    239.34 o 
  10   5 -22     2214.52     2201.99    255.99 o 
  11   5 -22    15627.35    16863.73    538.85 o 
  12   5 -22      584.48     1576.48    333.04 o 
  13   5 -22      961.33     1287.07    289.20 o 
   1   6 -22     2244.68     2574.93    201.31 o 
   2   6 -22     8448.38     8393.13    281.46 o 
   3   6 -22      792.01     1194.77    199.66 o 
   4   6 -22    11866.03    11868.03    364.21 o 
   5   6 -22    18842.06    19034.86    498.77 o 
   6   6 -22     2392.00     2018.82    230.03 o 
   7   6 -22      434.76      895.13    301.74 o 
   8   6 -22      921.21     1764.02    424.54 o 
   9   6 -22     4572.11     4693.10    345.07 o 
  10   6 -22     2972.24     3747.88    301.29 o 
  11   6 -22    17236.48    18687.49    787.83 o 
  12   6 -22     1081.21      834.49    331.14 o 
  13   6 -22     1605.13     1694.72    308.82 o 
   0   7 -22    50525.78    51460.21   1381.71 o 
   1   7 -22     5819.12     6161.21    445.36 o 
   2   7 -22    10975.06    11264.89    400.13 o 
   3   7 -22     6027.74     6645.57    404.81 o 
   4   7 -22     1121.22     1329.64    232.06 o 
   5   7 -22    15891.40    15397.25    449.74 o 
   6   7 -22    24267.00    24382.81    805.94 o 
   7   7 -22     3655.08     3843.97    326.79 o 
   8   7 -22    15794.15    16133.20    577.43 o 
   9   7 -22     1495.23     1723.35    264.98 o 
  10   7 -22     1271.30     1385.26    258.27 o 
  11   7 -22     4532.09     4627.94    358.55 o 
  12   7 -22     1716.84     2407.78    359.91 o 
  13   7 -22     6197.38     5641.88    389.00 o 
   0   8 -22    21693.88    21512.78    719.70 o 
   1   8 -22    14827.87    15010.32    429.31 o 
   2   8 -22     2428.13     2538.07    280.26 o 
   3   8 -22      718.19     1236.93    238.52 o 
   4   8 -22     9522.43     9534.59    358.96 o 
   5   8 -22    15755.03    15063.22    468.78 o 
   6   8 -22     2243.62     2924.09    335.11 o 
   7   8 -22     6878.30     7325.54    458.89 o 
   8   8 -22     1811.70     2668.55    311.95 o 
   9   8 -22     5341.86     5703.63    508.54 o 
  10   8 -22     1973.82     1630.34    431.59 o 
  11   8 -22     8764.84     9197.82    596.44 o 
  12   8 -22     1747.71     1865.61    308.78 o 
   0   9 -22    17670.22    19011.80    777.43 o 
   1   9 -22      649.47     1189.92    212.55 o 
   2   9 -22    37698.88    37844.51    843.08 o 
   3   9 -22    11563.11    11849.71    462.08 o 
   4   9 -22     6308.51     6205.38    576.76 o 
   5   9 -22     3684.86     3392.46    270.11 o 
   6   9 -22    10381.39    11029.52    442.93 o 
   7   9 -22    10091.79    10539.95    511.22 o 
   8   9 -22      606.92      941.83    298.95 o 
   9   9 -22     2088.82     2069.19    310.34 o 
  10   9 -22     2019.04     2040.17    290.57 o 
  11   9 -22      289.81     1107.09    338.47 o 
  12   9 -22     3320.54     3394.55    352.65 o 
   0  10 -22    23393.17    22730.38   1499.14 o 
   1  10 -22    14127.76    14743.64    459.98 o 
   2  10 -22     2250.71     2513.74    268.08 o 
   3  10 -22     1182.90     1124.11    222.69 o 
   4  10 -22    15876.52    15518.82    524.81 o 
   5  10 -22    35881.98    34976.55    720.74 o 
   6  10 -22     5502.45     5762.80    329.99 o 
   7  10 -22     2184.41     2190.47    246.20 o 
   8  10 -22     1630.23     1779.92    275.71 o 
   9  10 -22    12703.68    12380.81    890.60 o 
  10  10 -22     1712.62     2197.57    299.50 o 
  11  10 -22      325.43      599.67    288.17 o 
  12  10 -22      657.69     1551.32    322.75 o 
   0  11 -22      853.05     1073.30    294.39 o 
   1  11 -22     3760.06     3764.87    280.14 o 
   2  11 -22     3134.41     3211.17    291.52 o 
   3  11 -22    22048.75    20999.67    608.05 o 
   4  11 -22     2171.97     2462.08    281.90 o 
   5  11 -22     4446.02     4121.93    376.25 o 
   6  11 -22     3417.67     4069.40    332.65 o 
   7  11 -22    10300.20    11703.60    620.67 o 
   8  11 -22     1790.32     1435.45    277.18 o 
   9  11 -22      119.17      538.43    367.54 o 
  10  11 -22     2229.62     2625.34    422.87 o 
  11  11 -22     2362.74     2676.11    360.07 o 
   0  12 -22     2957.30     4026.11    454.81 o 
   1  12 -22     1841.61     2390.92    472.57 o 
   2  12 -22     5892.03     6369.18    497.83 o 
   3  12 -22       49.87      749.77    271.86 o 
   4  12 -22     8858.45     9287.29    463.43 o 
   5  12 -22    12906.46    12707.32    535.47 o 
   6  12 -22     8885.16     9568.56    906.58 o 
   7  12 -22      385.90      977.50    257.95 o 
   8  12 -22      367.96      608.93    569.78 o 
   9  12 -22      583.05      774.45    375.37 o 
  10  12 -22     1545.66     1513.16    442.71 o 
   0  13 -22      999.50      983.21    366.68 o 
   1  13 -22     5935.19     6428.29    429.71 o 
   2  13 -22    15886.19    15481.37    563.67 o 
   3  13 -22     3427.17     3909.86    357.65 o 
   4  13 -22      517.99      824.01    353.53 o 
   5  13 -22     6469.71     6173.29    400.27 o 
   6  13 -22      851.66      779.57    329.24 o 
   7  13 -22     4822.80     5085.17    543.77 o 
   8  13 -22     3401.66     4666.74    506.56 o 
   9  13 -22      324.19      378.58    451.52 o 
  10  13 -22      380.41     1195.57    404.97 o 
   0  14 -22      412.77      876.39    372.57 o 
   1  14 -22    19477.16    19208.28    838.24 o 
   2  14 -22     2973.57     2631.40    329.72 o 
   3  14 -22      796.75     1293.73    313.45 o 
   4  14 -22     1682.36     1468.52    293.87 o 
   5  14 -22     1265.21     1066.44    234.24 o 
   6  14 -22     2135.84     1540.96    343.92 o 
   7  14 -22     4591.62     4611.63    451.39 o 
   8  14 -22     1342.22      955.40    324.91 o 
   9  14 -22      803.94     2783.09    746.90 o 
   0  15 -22     6997.43     7116.63    750.22 o 
   1  15 -22      242.64      803.34    303.99 o 
   2  15 -22    14559.93    15939.91    601.93 o 
   3  15 -22     2324.62     2350.20    299.16 o 
   4  15 -22     2344.19     2011.75    320.42 o 
   5  15 -22      443.78      356.89    270.29 o 
   6  15 -22     1178.45     1046.54    279.70 o 
   7  15 -22      394.43      732.64    385.55 o 
   8  15 -22     3789.23     3182.38    400.18 o 
   0  16 -22     5287.90     6185.18   1115.18 o 
   1  16 -22     4849.98     4796.41    380.35 o 
   2  16 -22     2330.97     2025.40    442.90 o 
   3  16 -22     1218.53     1705.95    302.53 o 
   4  16 -22     1013.32     1050.29    285.07 o 
   5  16 -22      374.06      667.81    293.05 o 
   6  16 -22      947.58     1147.45    406.80 o 
   7  16 -22     5320.21     5174.96    561.95 o 
   0  17 -22       45.95      475.79   1281.62 o 
   1  17 -22      396.79      744.20    314.01 o 
   2  17 -22     5408.73     4998.03    400.30 o 
   3  17 -22     5331.34     5000.88    398.04 o 
   4  17 -22       63.71     1230.85    354.50 o 
   5  17 -22     1195.09     1675.77    514.31 o 
   6  17 -22       20.25     1609.65    516.54 o 
   0  18 -22     1435.61     2102.66   1077.49 o 
   1  18 -22       55.56      544.69    307.38 o 
   2  18 -22     2340.13     1463.64    241.92 o 
   3  18 -22      402.23      985.76    451.75 o 
   4  18 -22     1551.04     2070.33    576.93 o 
   2   0 -21     6371.17     5899.99    327.16 o 
   4   0 -21    51142.90    50479.53    994.49 o 
   6   0 -21     8434.36     7891.15    466.63 o 
   8   0 -21    19840.43    20544.97    991.13 o 
  10   0 -21     2030.44     1653.86   1094.58 o 
  12   0 -21     4091.57     3847.20    583.84 o 
  14   0 -21    10758.65     8771.60    872.13 o 
   1   1 -21    41804.16    43202.16    580.47 o 
   2   1 -21     3397.97     3744.61    166.30 o 
   3   1 -21    12169.26    12196.47    290.07 o 
   4   1 -21    12440.12    12048.09    323.86 o 
   5   1 -21     7117.81     6803.29    256.38 o 
   6   1 -21     8490.40     8979.60    329.27 o 
   7   1 -21     5235.88     6012.09    375.25 o 
   8   1 -21     2066.88     2179.69    284.50 o 
   9   1 -21     1169.03     1393.21    334.55 o 
  10   1 -21     1147.64     2110.31    357.54 o 
  11   1 -21     4294.06     4005.95    390.98 o 
  12   1 -21     1536.55     1202.79    269.66 o 
  13   1 -21     4301.64     4942.80    476.34 o 
  14   1 -21     1876.03     1168.97    318.74 o 
   1   2 -21     3847.23     4167.50    208.89 o 
   2   2 -21     5929.07     6172.00    195.30 o 
   3   2 -21    32216.50    33278.68    503.24 o 
   4   2 -21    19075.15    19403.08    423.48 o 
   5   2 -21     1614.26     2394.71    227.37 o 
   6   2 -21    36567.77    36430.56    741.38 o 
   7   2 -21     6279.18     6671.70    314.94 o 
   8   2 -21     9192.39     9137.82    359.32 o 
   9   2 -21     7407.46     7512.45    350.99 o 
  10   2 -21      703.60     1984.39    605.99 o 
  11   2 -21      116.69     1059.77    351.86 o 
  12   2 -21      150.20      818.84    504.71 o 
  13   2 -21     4696.22     4632.30    443.46 o 
  14   2 -21     7995.39     8546.66    610.93 o 
   1   3 -21     3085.89     3125.86    169.97 o 
   2   3 -21    23491.52    23251.87    381.69 o 
   3   3 -21      636.50      906.82    143.29 o 
   4   3 -21    22175.58    22142.35    482.18 o 
   5   3 -21     7315.96     7605.87    324.36 o 
   6   3 -21    46330.06    46544.65    900.22 o 
   7   3 -21     2391.14     2092.14    252.99 o 
   8   3 -21     3740.51     4734.47    364.25 o 
   9   3 -21     4863.11     4401.17    311.20 o 
  10   3 -21     1291.60     1356.06    209.46 o 
  11   3 -21      861.42      990.64    260.63 o 
  12   3 -21     8728.78     9727.65   1007.18 o 
  13   3 -21     1593.83     1373.51    314.42 o 
  14   3 -21     9016.74     7994.90    726.52 o 
   1   4 -21     7031.65     7017.33    216.96 o 
   2   4 -21     1397.39     1396.34    154.23 o 
   3   4 -21    32111.84    31495.94    599.09 o 
   4   4 -21     9084.72     8815.52    322.21 o 
   5   4 -21     1724.86     2186.10    346.17 o 
   6   4 -21    10430.42    11085.62    403.79 o 
   7   4 -21     9386.90     9130.33    378.22 o 
   8   4 -21      596.79     1365.41    273.22 o 
   9   4 -21     9915.96    10276.30    543.29 o 
  10   4 -21      604.37     1151.31    292.86 o 
  11   4 -21      261.80     1326.16    338.68 o 
  12   4 -21       71.79      491.55    318.63 o 
  13   4 -21     7608.97     7899.28    483.64 o 
  14   4 -21       65.40     1171.96    864.66 o 
   1   5 -21    15116.63    16616.28    373.43 o 
   2   5 -21     8597.43     8859.72    289.97 o 
   3   5 -21     7209.18     7398.36    305.04 o 
   4   5 -21    26362.83    26922.20    679.73 o 
   5   5 -21     4838.74     5030.50    292.41 o 
   6   5 -21    10853.22    10900.20    796.57 o 
   7   5 -21     1761.93     1687.25    219.95 o 
   8   5 -21      514.31     1532.03    298.96 o 
   9   5 -21     4781.53     4649.98    352.97 o 
  10   5 -21      963.12      972.91    255.76 o 
  11   5 -21       39.08      937.77    346.22 o 
  12   5 -21     2144.72     3182.17    303.94 o 
  13   5 -21     1109.74      816.31    297.01 o 
   1   6 -21     4988.85     5500.08    380.68 o 
   2   6 -21      437.93      897.13    195.71 o 
   3   6 -21    12429.78    12631.85    373.25 o 
   4   6 -21    12898.24    13384.33    452.17 o 
   5   6 -21      915.36     1195.40    256.73 o 
   6   6 -21     6798.82     6660.18    384.97 o 
   7   6 -21     5744.61     5807.61    340.63 o 
   8   6 -21     3870.54     3596.04    294.69 o 
   9   6 -21     5280.47     5561.98    648.81 o 
  10   6 -21     3399.48     3324.93    417.10 o 
  11   6 -21      417.60     1195.43    360.54 o 
  12   6 -21     1329.32     1820.84    267.13 o 
  13   6 -21     1135.85     1859.30    295.44 o 
   1   7 -21    12824.77    12678.61    395.99 o 
   2   7 -21     1278.51     1538.16    193.39 o 
   3   7 -21     9828.22     9393.88    350.77 o 
   4   7 -21    12246.75    11915.98    354.62 o 
   5   7 -21     6232.37     5961.46    344.83 o 
   6   7 -21      427.28     1062.40    236.71 o 
   7   7 -21     1175.62     1023.20    265.48 o 
   8   7 -21       16.60      368.78    309.43 o 
   9   7 -21     4614.75     4680.04    447.08 o 
  10   7 -21     3957.33     5031.74    753.22 o 
  11   7 -21      223.90      247.13    329.78 o 
  12   7 -21      389.67      946.74    298.04 o 
  13   7 -21       49.23     1172.43    347.35 o 
   1   8 -21    10994.72    10963.32    496.82 o 
   2   8 -21     3074.28     3207.37    367.63 o 
   3   8 -21    11416.91    12471.08    457.23 o 
   4   8 -21     2229.54     2310.00    216.21 o 
   5   8 -21    11437.73    11886.61    411.73 o 
   6   8 -21    36746.80    36925.21    750.65 o 
   7   8 -21     1649.70     1635.93    241.29 o 
   8   8 -21     1435.78     1434.89    262.91 o 
   9   8 -21     2780.15     3082.74    305.52 o 
  10   8 -21      864.70     1275.16    317.98 o 
  11   8 -21     8813.97     8648.63    655.87 o 
  12   8 -21     1172.07      962.72    273.32 o 
  13   8 -21      655.25      762.45    296.23 o 
   1   9 -21     6853.02     7696.53    356.65 o 
   2   9 -21    11341.96    11741.22    587.09 o 
   3   9 -21    11146.37    10133.67    409.06 o 
   4   9 -21    15889.48    15817.06    435.93 o 
   5   9 -21     1541.00     1967.33    216.97 o 
   6   9 -21     9587.85     9547.51    379.37 o 
   7   9 -21     1513.43     1676.38    306.38 o 
   8   9 -21     4275.74     4536.44    358.70 o 
   9   9 -21      773.91      960.23    278.27 o 
  10   9 -21      556.73      790.74    291.77 o 
  11   9 -21      817.02      571.20    303.93 o 
  12   9 -21      720.40      935.59    338.14 o 
   1  10 -21    24442.87    24889.56    849.63 o 
   2  10 -21     9295.56     8983.35    407.16 o 
   3  10 -21     8356.47     8537.13    462.51 o 
   4  10 -21     2067.46     1780.86    257.66 o 
   5  10 -21    12671.44    11980.18    424.91 o 
   6  10 -21    15189.25    15712.00    513.50 o 
   7  10 -21     6513.43     6690.63    383.69 o 
   8  10 -21     5649.26     5792.05    392.41 o 
   9  10 -21     3653.08     4322.27    364.36 o 
  10  10 -21     1554.18     2260.62    347.92 o 
  11  10 -21     3489.99     2712.88    325.54 o 
  12  10 -21      879.28     1464.20    715.67 o 
   1  11 -21     4857.22     5182.85    316.99 o 
   2  11 -21     1474.35     1635.33    250.97 o 
   3  11 -21     3427.22     4485.47    356.27 o 
   4  11 -21    11532.21    11794.79    519.28 o 
   5  11 -21      636.79     1556.67    347.73 o 
   6  11 -21     8819.30     9313.34    484.18 o 
   7  11 -21     5490.86     5558.40    630.79 o 
   8  11 -21      453.47      788.43    334.27 o 
   9  11 -21      545.54     1045.85    378.15 o 
  10  11 -21      811.51     1101.25    407.00 o 
  11  11 -21     1153.12     1181.39    310.69 o 
   1  12 -21      542.61     1307.82    404.54 o 
   2  12 -21     4052.59     4073.26    341.08 o 
   3  12 -21     1190.70     1382.45    263.31 o 
   4  12 -21     2359.27     2091.34    283.03 o 
   5  12 -21     6996.71     8094.17    476.74 o 
   6  12 -21     1586.86     2301.57    380.58 o 
   7  12 -21     1716.50     1654.97    266.55 o 
   8  12 -21    10136.39     9595.24    602.76 o 
   9  12 -21     5110.43     4418.85    644.32 o 
  10  12 -21      511.95      579.35    358.38 o 
  11  12 -21      630.72     1562.65    416.66 o 
   1  13 -21     2529.96     2548.08    302.55 o 
   2  13 -21    12421.71    12544.29    511.60 o 
   3  13 -21     6016.99     6090.71    384.72 o 
   4  13 -21      598.67     1141.19    256.02 o 
   5  13 -21     2155.71     2379.77    307.12 o 
   6  13 -21      724.72     1211.72    397.74 o 
   7  13 -21     1067.87     2232.42    578.62 o 
   8  13 -21      889.50      394.68    403.52 o 
   9  13 -21      943.88     1561.63    408.84 o 
  10  13 -21      622.48     1130.35    478.42 o 
   1  14 -21      959.35     1206.48    417.84 o 
   2  14 -21       72.53      414.77    311.13 o 
   3  14 -21    20552.09    20806.20    659.07 o 
   4  14 -21       76.23      449.22    320.77 o 
   5  14 -21     2876.09     2616.48    514.93 o 
   6  14 -21     1387.91     1399.17    293.96 o 
   7  14 -21     1377.99     1103.02    305.37 o 
   8  14 -21       12.10     1559.73    587.53 o 
   9  14 -21     2566.12     1926.46    375.70 o 
   1  15 -21     1423.97     1158.55    256.53 o 
   2  15 -21    17228.63    16484.79    588.62 o 
   3  15 -21     1687.22     1589.97    454.09 o 
   4  15 -21     2688.54     2327.78    299.49 o 
   5  15 -21      179.53      304.17    293.01 o 
   6  15 -21     3232.71     3755.51    400.85 o 
   7  15 -21      692.70     1058.17    374.06 o 
   8  15 -21       33.28      475.90    435.62 o 
   1  16 -21      781.41     1007.40    295.84 o 
   2  16 -21     4942.70     4263.69    362.98 o 
   3  16 -21     7558.64     7389.72    434.91 o 
   4  16 -21     1822.91     1950.78    503.71 o 
   5  16 -21     3658.03     3734.02    415.35 o 
   6  16 -21     1875.15     1562.90    374.75 o 
   7  16 -21     1966.29     1781.78    366.45 o 
   1  17 -21     2015.39     1889.57    301.91 o 
   2  17 -21       80.20      546.09    329.22 o 
   3  17 -21      211.14     1170.69    330.60 o 
   4  17 -21      162.05     1070.20    374.32 o 
   5  17 -21      928.74      931.24    345.69 o 
   6  17 -21     4132.17     3364.07    556.00 o 
   1  18 -21     1149.59     1639.39    371.20 o 
   2  18 -21     3363.86     3559.07    466.82 o 
   3  18 -21      311.97      660.96    308.87 o 
   4  18 -21     1530.08     1594.53    387.88 o 
   1  19 -21      857.82     1383.76    692.75 o 
   0   0 -20    94346.81    96247.62   2192.35 o 
   2   0 -20    47107.92    47409.52    897.92 o 
   4   0 -20    10070.38    10079.84    368.34 o 
   6   0 -20      908.17     1099.80    250.84 o 
   8   0 -20     2701.71     3260.92    617.10 o 
  10   0 -20     2188.62     2441.61    447.81 o 
  12   0 -20    11045.13    10147.05   1282.09 o 
  14   0 -20      735.46     1322.92    838.73 o 
   0   1 -20    37863.46    38794.15    703.38 o 
   1   1 -20    30532.62    32769.62    413.66 o 
   2   1 -20    18694.54    19276.82    290.27 o 
   3   1 -20     6396.91     6699.31    216.58 o 
   4   1 -20     9178.53     9571.19    249.75 o 
   5   1 -20     6077.38     6265.99    277.38 o 
   6   1 -20     3434.96     3693.98    258.70 o 
   7   1 -20    16586.31    16444.15    456.98 o 
   8   1 -20      839.20     1309.46    214.98 o 
   9   1 -20      188.40      901.44    313.33 o 
  10   1 -20      401.82     1401.03    421.71 o 
  11   1 -20     3255.56     3249.90    399.73 o 
  12   1 -20     3904.08     4377.35    460.79 o 
  13   1 -20      384.16      560.49    336.29 o 
  14   1 -20       45.34     1075.84    612.42 o 
   0   2 -20   121481.55   125341.39   2487.45 o 
   1   2 -20    33341.67    34381.38    629.26 o 
   2   2 -20    34279.81    34349.75    475.25 o 
   3   2 -20    21983.76    21846.66    393.97 o 
   4   2 -20     2719.08     3118.52    190.14 o 
   5   2 -20       62.14     1111.33    234.48 o 
   6   2 -20     1472.75     1285.16    184.33 o 
   7   2 -20    18147.09    18654.97    539.83 o 
   8   2 -20      346.07     1096.65    224.68 o 
   9   2 -20     4395.93     4382.25    310.22 o 
  10   2 -20      380.49     1056.18    268.50 o 
  11   2 -20     9106.54     8585.22    426.21 o 
  12   2 -20     3110.91     3693.19    518.24 o 
  13   2 -20     4695.25     4609.30    796.84 o 
  14   2 -20      706.84     1577.66    469.03 o 
   0   3 -20    47727.40    48125.35    920.37 o 
   1   3 -20     2417.91     2488.90    152.88 o 
   2   3 -20    28474.35    28244.03    461.23 o 
   3   3 -20     2292.67     2643.66    158.29 o 
   4   3 -20     5710.67     5798.34    237.35 o 
   5   3 -20    23113.92    23616.95    556.61 o 
   6   3 -20    14635.04    15304.93    428.80 o 
   7   3 -20    24963.74    24827.89    666.26 o 
   8   3 -20     8364.58     8692.41    379.11 o 
   9   3 -20     3496.93     3149.76    327.90 o 
  10   3 -20     2139.97     2382.69    275.61 o 
  11   3 -20      928.42      979.75    243.06 o 
  12   3 -20    12234.55    11833.03    649.73 o 
  13   3 -20      231.56     1286.03    313.18 o 
  14   3 -20      653.51      472.93    383.20 o 
   0   4 -20     8135.08     9010.73    302.97 o 
   1   4 -20    10814.50    10665.47    261.22 o 
   2   4 -20     4819.79     5146.59    211.77 o 
   3   4 -20    59021.27    58427.01    883.28 o 
   4   4 -20     4826.51     5233.57    458.84 o 
   5   4 -20    10663.08    11505.35    447.04 o 
   6   4 -20      639.14     1160.30    279.64 o 
   7   4 -20    32507.26    32632.49    686.48 o 
   8   4 -20     1969.51     2332.51    244.79 o 
   9   4 -20      129.12      611.00    301.01 o 
  10   4 -20     7360.70     7768.36    408.58 o 
  11   4 -20     5852.99     6410.22    435.32 o 
  12   4 -20     1641.99     1243.95    253.82 o 
  13   4 -20     7014.69     7100.88    483.14 o 
  14   4 -20      627.60     1910.93    563.41 o 
   0   5 -20     7771.70     7832.88    397.63 o 
   1   5 -20    11895.69    12715.17    310.81 o 
   2   5 -20    13370.67    13788.84    327.45 o 
   3   5 -20     3845.57     4744.86    254.00 o 
   4   5 -20    14136.24    14242.01    428.83 o 
   5   5 -20     3764.95     4197.14    270.75 o 
   6   5 -20    19733.98    19017.15    503.85 o 
   7   5 -20     3141.77     3008.82    280.83 o 
   8   5 -20    12968.77    12859.84    486.49 o 
   9   5 -20    13645.05    14210.07    465.13 o 
  10   5 -20     3119.58     3587.69    427.36 o 
  11   5 -20     6574.41     7054.45    437.65 o 
  12   5 -20     8544.12     8077.01    634.91 o 
  13   5 -20     2084.74     1857.90    320.53 o 
  14   5 -20     1616.25     1554.41    354.63 o 
   0   6 -20     1585.90     2019.13    290.94 o 
   1   6 -20      918.60     1183.54    142.24 o 
   2   6 -20    14039.29    14858.65    350.55 o 
   3   6 -20    17510.90    17130.09    416.77 o 
   4   6 -20      398.86     1021.36    249.85 o 
   5   6 -20    47350.75    47530.90    904.09 o 
   6   6 -20    11190.36    11285.92    441.84 o 
   7   6 -20     9116.63     8856.23    403.48 o 
   8   6 -20     2928.52     3565.49    422.18 o 
   9   6 -20     5299.14     5600.02    427.36 o 
  10   6 -20     6213.64     6962.80    387.07 o 
  11   6 -20      574.43     1204.58    343.07 o 
  12   6 -20     4413.02     3496.15    323.54 o 
  13   6 -20     4561.59     3869.42    797.53 o 
   0   7 -20     7916.38     9326.49    510.55 o 
   1   7 -20    25727.88    25366.17    607.46 o 
   2   7 -20     2436.13     2641.44    201.99 o 
   3   7 -20    16978.16    17014.70    436.34 o 
   4   7 -20    12087.09    12087.56    387.78 o 
   5   7 -20     6229.13     6750.32    324.06 o 
   6   7 -20     2181.48     2310.51    279.37 o 
   7   7 -20    23680.61    23705.55    919.93 o 
   8   7 -20     1999.30     1693.25    248.80 o 
   9   7 -20     3797.53     2939.55    300.61 o 
  10   7 -20    11476.42    11675.48    546.05 o 
  11   7 -20     7249.00     8256.34    488.62 o 
  12   7 -20     2959.91     2775.26    308.82 o 
  13   7 -20     2812.26     2956.48    665.93 o 
   0   8 -20      851.94      958.05    234.05 o 
   1   8 -20     5365.50     4875.60    270.17 o 
   2   8 -20    24281.24    23837.86    554.41 o 
   3   8 -20       70.91      717.40    273.57 o 
   4   8 -20     3795.60     4794.33    306.09 o 
   5   8 -20    28319.78    27543.16    631.16 o 
   6   8 -20    16576.71    15696.65    638.44 o 
   7   8 -20     2431.19     2633.90    293.59 o 
   8   8 -20      160.18     1050.40    329.69 o 
   9   8 -20    11046.96    11847.29    509.09 o 
  10   8 -20      513.19      852.55    275.79 o 
  11   8 -20      171.78      419.31    339.63 o 
  12   8 -20     1275.80     1413.89    314.94 o 
  13   8 -20     2338.83     1778.69    337.35 o 
   0   9 -20    27526.13    28738.40    896.05 o 
   1   9 -20     2872.95     3236.65    329.02 o 
   2   9 -20      593.37     1011.68    261.49 o 
   3   9 -20     9948.22    10691.91    404.63 o 
   4   9 -20    18113.67    17684.18    597.22 o 
   5   9 -20    24277.58    24921.79    617.78 o 
   6   9 -20     5650.70     5662.64    335.51 o 
   7   9 -20     7817.35     8051.03    464.60 o 
   8   9 -20     6714.70     7380.33    463.78 o 
   9   9 -20      509.77     1770.98    324.71 o 
  10   9 -20    12601.78    12639.33    581.88 o 
  11   9 -20     2345.18     1819.15    268.40 o 
  12   9 -20      415.43     1460.35    317.75 o 
   0  10 -20    30278.34    30731.49    938.64 o 
   1  10 -20     6142.05     6738.68    335.15 o 
   2  10 -20     5828.42     6244.70    357.69 o 
   3  10 -20     5208.15     5254.91    356.07 o 
   4  10 -20     8878.62     9193.25    516.77 o 
   5  10 -20     6907.12     6690.36    345.28 o 
   6  10 -20     3435.74     4098.34    338.02 o 
   7  10 -20     7855.83     7589.52    388.61 o 
   8  10 -20     3355.12     2721.87    308.97 o 
   9  10 -20     6804.67     6082.58    567.74 o 
  10  10 -20     4305.45     4543.52    380.80 o 
  11  10 -20     4184.78     4183.23    529.19 o 
  12  10 -20       80.22     1449.96    369.35 o 
   0  11 -20    11769.58    12630.07    785.63 o 
   1  11 -20    10763.99     9984.78    386.70 o 
   2  11 -20      491.57     1202.40    416.69 o 
   3  11 -20      165.23     1197.43    374.43 o 
   4  11 -20     9874.89     9628.46    431.37 o 
   5  11 -20    16387.41    16044.71    499.52 o 
   6  11 -20     9738.54    10466.54    486.81 o 
   7  11 -20       17.77     1346.48    412.97 o 
   8  11 -20    14156.71    15051.62    666.80 o 
   9  11 -20    11161.89    10555.09    554.56 o 
  10  11 -20     1329.23      655.98    495.30 o 
  11  11 -20     1110.95     1399.14    361.79 o 
   0  12 -20    23882.40    23557.67    846.99 o 
   1  12 -20    11750.66    12704.26    459.68 o 
   2  12 -20      792.94      984.43    227.83 o 
   3  12 -20     2521.32     2802.53    350.79 o 
   4  12 -20     2906.11     2874.60    305.59 o 
   5  12 -20      254.51      958.36    254.41 o 
   6  12 -20      327.05     1058.28    345.44 o 
   7  12 -20     2997.71     3062.30    341.07 o 
   8  12 -20     7213.21     7129.93    507.06 o 
   9  12 -20     3719.27     3092.43    600.38 o 
  10  12 -20     6711.71     7477.72    551.22 o 
  11  12 -20     1344.89     1062.52    313.01 o 
   0  13 -20     3742.69     4371.34    455.18 o 
   1  13 -20     8933.29     8348.12    379.41 o 
   2  13 -20      904.26      955.01    231.40 o 
   3  13 -20      465.82      700.11    271.89 o 
   4  13 -20      676.27     1083.38    262.25 o 
   5  13 -20     1383.04     1573.48    270.16 o 
   6  13 -20     2127.83     2174.50    312.21 o 
   7  13 -20      214.67       26.97    371.38 o 
   8  13 -20     6599.05     6138.30    570.95 o 
   9  13 -20     3309.72     4180.88    454.25 o 
  10  13 -20     4371.58     4732.08    465.90 o 
   0  14 -20     2749.40     3380.65    429.27 o 
   1  14 -20    12603.30    12127.01    738.68 o 
   2  14 -20     1336.63     1650.70    264.20 o 
   3  14 -20     1112.83     1522.65    251.07 o 
   4  14 -20       13.49      985.36    315.78 o 
   5  14 -20     2039.95     1831.97    289.84 o 
   6  14 -20      393.50     1149.67    345.43 o 
   7  14 -20      417.64     1423.90    332.66 o 
   8  14 -20     1406.45      901.89    283.41 o 
   9  14 -20     7353.71     8553.09    683.00 o 
  10  14 -20      752.29     1733.59    449.20 o 
   0  15 -20    26307.72    25753.44    917.04 o 
   1  15 -20      266.79     1012.91    340.54 o 
   2  15 -20      317.79     1031.73    322.62 o 
   3  15 -20      546.47     1001.52    327.36 o 
   4  15 -20     8571.40     9948.24    517.96 o 
   5  15 -20     2343.73     2420.36    345.77 o 
   6  15 -20      537.30      797.81    336.63 o 
   7  15 -20      749.73     1003.81    352.03 o 
   8  15 -20     2446.51     2153.11    380.17 o 
   9  15 -20      554.20     2736.84    450.33 o 
   0  16 -20     3367.15     2847.48    603.95 o 
   1  16 -20     8505.78     8676.80    502.52 o 
   2  16 -20       74.82      841.15    346.72 o 
   3  16 -20       14.24      531.04    351.69 o 
   4  16 -20     2889.50     3010.36    308.14 o 
   5  16 -20     4138.77     3278.25    416.79 o 
   6  16 -20      348.54     1068.15    386.04 o 
   7  16 -20      978.80     1823.01    404.48 o 
   8  16 -20      135.28     2462.80    531.75 o 
   0  17 -20    15304.92    18036.01   1069.30 o 
   1  17 -20     1913.44     2046.49    304.79 o 
   2  17 -20     2132.27     1770.02    408.21 o 
   3  17 -20     2411.57     2637.17    521.81 o 
   4  17 -20     2632.45     2314.21    348.73 o 
   5  17 -20     5836.41     4881.03    509.45 o 
   6  17 -20     1403.32      955.21    357.07 o 
   0  18 -20      418.32     1961.87    588.11 o 
   1  18 -20     2018.50     1660.53    306.60 o 
   2  18 -20     1215.56     1066.00    258.53 o 
   3  18 -20      108.06     1418.81    449.65 o 
   4  18 -20     4959.44     4849.31    483.77 o 
   5  18 -20      505.08     1386.90    512.35 o 
   0  19 -20      955.20     2268.77    678.48 o 
   1  19 -20     3454.00     2705.10    737.17 o 
   2  19 -20      217.82      816.31    425.97 o 
   2   0 -19    70501.27    72778.45   1198.92 o 
   4   0 -19    11148.25    10568.75    363.26 o 
   6   0 -19    22820.62    22459.28    690.96 o 
   8   0 -19     4769.11     4735.75    335.74 o 
  10   0 -19     1191.71     1589.85    286.99 o 
  12   0 -19     2643.78     2745.45    587.67 o 
  14   0 -19    12144.58    11801.93    878.05 o 
   1   1 -19    15821.73    16263.58    248.11 o 
   2   1 -19    25318.34    26630.70    364.75 o 
   3   1 -19    74393.87    73612.48    958.61 o 
   4   1 -19     6941.79     7050.57    209.64 o 
   5   1 -19     6798.15     6559.18    226.81 o 
   6   1 -19     1697.58     1892.55    162.93 o 
   7   1 -19     4907.45     5393.10    276.20 o 
   8   1 -19     7996.09     7955.77    303.79 o 
   9   1 -19     9896.87    10619.29    410.82 o 
  10   1 -19      274.03      594.63    301.48 o 
  11   1 -19      147.42      976.91    270.70 o 
  12   1 -19      458.11     1460.66    423.68 o 
  13   1 -19      467.12      945.23    292.27 o 
  14   1 -19       75.34      650.39    506.37 o 
   1   2 -19    93630.38    93266.01   1446.36 o 
   3   2 -19     1460.45     1828.09    192.53 o 
   4   2 -19     5814.36     5874.74    231.45 o 
   5   2 -19    15354.84    14695.40    370.44 o 
   6   2 -19    15530.36    15737.78    499.80 o 
   7   2 -19     5713.08     5663.97    405.69 o 
   8   2 -19     1610.43     2079.94    279.90 o 
   9   2 -19     5707.39     6246.63    319.62 o 
  10   2 -19      658.77     1218.99    238.40 o 
  11   2 -19     4989.26     4511.08    358.62 o 
  12   2 -19     3745.68     4133.29    451.20 o 
  13   2 -19      755.78     1627.81    419.38 o 
  14   2 -19     3774.09     3910.53    509.68 o 
   1   3 -19     2628.54     3055.78    162.51 o 
   2   3 -19    70233.13    71342.23    878.96 o 
   3   3 -19    48158.00    48377.15    715.70 o 
   4   3 -19    18708.45    18890.80    372.18 o 
   5   3 -19    11170.58    10913.43    360.54 o 
   6   3 -19    12443.97    12580.62    423.06 o 
   7   3 -19     7169.76     7951.89    381.69 o 
   8   3 -19    29574.19    29262.50    651.58 o 
   9   3 -19     4196.64     4150.38    295.62 o 
  10   3 -19     3603.48     4326.90    379.02 o 
  11   3 -19     1807.00     1608.07    214.60 o 
  12   3 -19     4507.22     5279.01    441.63 o 
  13   3 -19      190.06      442.71    344.55 o 
  14   3 -19      795.33     1637.66    372.96 o 
   1   4 -19    40203.23    41816.64    591.52 o 
   2   4 -19      184.56      527.37    159.09 o 
   3   4 -19     7073.85     6761.72    236.47 o 
   4   4 -19      138.28      841.24    258.10 o 
   5   4 -19     2928.46     3270.20    253.79 o 
   6   4 -19     1390.98     1361.95    191.88 o 
   7   4 -19     5253.30     5551.10    306.49 o 
   8   4 -19     2757.16     2525.26    243.45 o 
   9   4 -19     6834.25     7074.44    414.91 o 
  10   4 -19    11854.11    11957.60    442.35 o 
  11   4 -19    10583.94    11289.70    448.99 o 
  12   4 -19      762.97     1257.41    233.24 o 
  13   4 -19      194.78     1243.24    491.00 o 
  14   4 -19      343.58      682.56    386.04 o 
   1   5 -19     6154.99     6235.59    219.93 o 
   2   5 -19    15559.50    14664.40    320.13 o 
   3   5 -19     2395.68     2637.03    203.91 o 
   4   5 -19    13133.58    13039.14    385.56 o 
   5   5 -19     1668.42     1881.22    206.94 o 
   6   5 -19    17976.21    17983.00    483.97 o 
   7   5 -19     4056.64     4453.60    301.96 o 
   8   5 -19     6930.23     6792.21    349.42 o 
   9   5 -19     4532.97     4600.90    313.76 o 
  10   5 -19     1750.58     1687.40    224.94 o 
  11   5 -19     1023.26     1781.60    318.48 o 
  12   5 -19     2595.39     2811.06    289.37 o 
  13   5 -19     3087.40     2724.92    345.13 o 
  14   5 -19      258.92      824.86    385.40 o 
   1   6 -19     4984.10     5221.17    223.24 o 
   2   6 -19    17784.81    17817.49    396.48 o 
   3   6 -19      998.40     1367.57    199.01 o 
   4   6 -19    17790.10    17468.11    448.39 o 
   5   6 -19      305.07      981.20    333.04 o 
   6   6 -19      642.92     1323.03    377.60 o 
   7   6 -19     5352.43     5321.18    328.58 o 
   8   6 -19      277.62      897.21    284.01 o 
   9   6 -19      442.69     1188.76    290.59 o 
  10   6 -19    19229.12    20402.91    600.53 o 
  11   6 -19     1884.29     2083.88    250.61 o 
  12   6 -19     1588.91     1167.16    221.55 o 
  13   6 -19       50.76      265.83    334.33 o 
  14   6 -19     4058.13     3633.34    735.21 o 
   1   7 -19      990.69     1220.64    162.79 o 
   2   7 -19     1274.33     1261.99    165.32 o 
   3   7 -19    37636.07    37263.04    666.18 o 
   4   7 -19     1559.19     1701.11    186.56 o 
   5   7 -19      149.09     1244.66    334.51 o 
   6   7 -19     1044.19     1546.34    224.13 o 
   7   7 -19     7023.24     8128.84    864.57 o 
   8   7 -19      404.79      865.18    252.20 o 
   9   7 -19     4040.48     4373.75    347.07 o 
  10   7 -19      856.30     1456.52    320.27 o 
  11   7 -19     1739.20     1763.01    368.58 o 
  12   7 -19     3635.13     3974.48    361.11 o 
  13   7 -19     1076.00      966.61    271.93 o 
   1   8 -19     5136.45     5373.79    312.78 o 
   2   8 -19     7311.40     7531.30    318.21 o 
   3   8 -19     1757.26     1827.92    227.84 o 
   4   8 -19    10201.42    10309.93    352.86 o 
   5   8 -19     8615.11     8510.22    353.94 o 
   6   8 -19     2264.84     2485.93    242.73 o 
   7   8 -19     3622.21     3629.09    323.72 o 
   8   8 -19     3645.55     3281.07    333.56 o 
   9   8 -19     3850.83     4548.77    564.10 o 
  10   8 -19     3634.46     3876.28    338.26 o 
  11   8 -19     1137.80     1491.49    258.75 o 
  12   8 -19     1968.60     2319.29    422.94 o 
  13   8 -19     1862.32     1421.19    302.74 o 
   1   9 -19     2664.09     3023.99    247.32 o 
   2   9 -19      444.33     1156.44    275.10 o 
   3   9 -19     1213.51     1364.05    194.89 o 
   4   9 -19     8264.30     8221.11    363.93 o 
   5   9 -19     5752.42     6111.99    313.33 o 
   6   9 -19    11294.09    11086.25    415.85 o 
   7   9 -19     5302.51     6105.01    352.16 o 
   8   9 -19     7395.00     7545.11    586.70 o 
   9   9 -19     1510.26     1199.96    238.02 o 
  10   9 -19     6092.85     5880.31    426.67 o 
  11   9 -19      311.57      623.54    304.36 o 
  12   9 -19      882.84     1286.26    339.83 o 
  13   9 -19      192.86     1353.14    437.01 o 
   1  10 -19     5065.37     5539.34    315.38 o 
   2  10 -19      893.73     1238.56    256.76 o 
   3  10 -19     5170.96     5426.55    303.79 o 
   4  10 -19    18469.50    17376.84    493.39 o 
   5  10 -19     6241.26     6302.90    389.48 o 
   6  10 -19     1050.25     1138.82    281.77 o 
   7  10 -19      449.86     1173.36    314.05 o 
   8  10 -19     3450.35     3999.78    347.68 o 
   9  10 -19     4243.66     4858.98    442.76 o 
  10  10 -19     3629.72     4278.12    486.24 o 
  11  10 -19      131.84      908.21    333.37 o 
  12  10 -19     3758.67     3547.51    411.62 o 
   1  11 -19     7943.71     8043.72    434.22 o 
   2  11 -19      459.22      738.66    253.70 o 
   3  11 -19    11375.57    11461.93    463.29 o 
   4  11 -19     5131.70     4755.67    515.51 o 
   5  11 -19     2155.00     2404.23    267.22 o 
   6  11 -19    30854.54    31285.22   1142.68 o 
   7  11 -19     7318.68     7079.36    405.36 o 
   8  11 -19     2471.64     2701.81    370.63 o 
   9  11 -19      788.25      664.56    299.82 o 
  10  11 -19     8491.53     7560.10    536.61 o 
  11  11 -19      383.18      757.34    341.32 o 
  12  11 -19      198.83      262.76    376.21 o 
   1  12 -19     8361.81     9275.14    589.42 o 
   2  12 -19      609.89     1008.98    323.97 o 
   3  12 -19      277.87      657.20    318.98 o 
   4  12 -19     5327.49     5353.36    369.59 o 
   5  12 -19    10271.23    10476.08    468.01 o 
   6  12 -19      201.09      953.85    361.57 o 
   7  12 -19      991.99      820.43    253.55 o 
   8  12 -19      390.53      847.75    406.97 o 
   9  12 -19      321.95     1126.39    346.26 o 
  10  12 -19     7666.12     8617.46    658.04 o 
  11  12 -19      832.17     1015.19    293.35 o 
   1  13 -19     1484.82     1561.68    244.04 o 
   2  13 -19     8910.74     8824.46    542.88 o 
   3  13 -19     1605.16     1748.19    273.88 o 
   4  13 -19     1545.76     1572.99    290.40 o 
   5  13 -19      602.20     1007.57    229.40 o 
   6  13 -19     5369.08     5980.66    456.40 o 
   7  13 -19     1729.77     1798.18    349.07 o 
   8  13 -19     4709.55     4939.85    558.81 o 
   9  13 -19      852.51      967.72    332.53 o 
  10  13 -19     1655.70     2245.25    553.84 o 
  11  13 -19      268.29     1440.05    482.82 o 
   1  14 -19    12056.05    12881.26    461.53 o 
   2  14 -19      956.39     1421.22    272.66 o 
   3  14 -19     1348.00     1899.17    316.93 o 
   4  14 -19      968.66      778.40    201.77 o 
   5  14 -19      358.68      536.82    322.32 o 
   6  14 -19     3239.65     3504.42    387.49 o 
   7  14 -19     4744.46     4156.15    424.55 o 
   8  14 -19      243.56     1164.25    355.73 o 
   9  14 -19     2084.90     1640.57    377.49 o 
  10  14 -19     2223.27     2386.48    504.92 o 
   1  15 -19     1120.18     1596.91    293.53 o 
   2  15 -19    26447.38    25828.19    944.22 o 
   3  15 -19     9979.96     9868.76    476.42 o 
   4  15 -19     2843.25     2664.07    494.77 o 
   5  15 -19       44.20     1047.86    417.88 o 
   6  15 -19     2536.74     4336.81   1075.02 o 
   7  15 -19     2220.67     2526.76    587.76 o 
   8  15 -19    16134.86    17233.47    660.73 o 
   9  15 -19      138.62     1120.00    390.78 o 
   1  16 -19    13946.32    13342.21    552.37 o 
   2  16 -19     4516.28     3618.89    350.62 o 
   3  16 -19      248.88      960.40    338.61 o 
   4  16 -19     7100.76     5679.93    611.84 o 
   5  16 -19      806.58     1266.59    397.47 o 
   6  16 -19     1489.00     1430.58    320.73 o 
   7  16 -19     3598.91     4052.99    467.82 o 
   8  16 -19      946.74     1710.62    475.09 o 
   1  17 -19     1049.07     1408.94    280.67 o 
   2  17 -19     5111.72     5140.74    597.13 o 
   3  17 -19     9370.39     9099.18    564.24 o 
   4  17 -19      781.09     1313.04    339.76 o 
   5  17 -19      268.44      361.24    374.38 o 
   6  17 -19     1100.40     1520.05    361.29 o 
   7  17 -19     7183.05     7932.01    663.52 o 
   1  18 -19      401.66      640.18    271.14 o 
   2  18 -19      953.13     1189.27    314.96 o 
   3  18 -19      208.11      320.71    440.84 o 
   4  18 -19     2171.18     2442.93    492.82 o 
   5  18 -19      106.60      875.20    398.60 o 
   1  19 -19     1664.99     1597.13    334.40 o 
   2  19 -19      556.09     1769.71    470.93 o 
   3  19 -19     4672.56     4226.87    791.16 o 
   0   0 -18     1719.87     1910.15    195.78 o 
   2   0 -18     1055.60     1470.60    307.17 o 
   4   0 -18    48568.20    48473.70    972.93 o 
   6   0 -18     8663.44     8991.57    386.31 o 
   8   0 -18    18590.17    18805.35   1086.26 o 
  10   0 -18     3575.60     3906.17    459.77 o 
  12   0 -18     2286.67     1718.46    572.55 o 
  14   0 -18     1052.93      545.89    861.90 o 
   0   1 -18    18621.33    18777.36    377.98 o 
   1   1 -18   112663.95   111137.08   1406.82 o 
   2   1 -18     7042.01     7553.98    215.40 o 
   3   1 -18    55715.50    54503.13    725.49 o 
   4   1 -18    16269.73    15918.41    312.12 o 
   5   1 -18    11429.96    11692.70    283.00 o 
   6   1 -18     2427.77     2193.77    169.86 o 
   7   1 -18     9859.09    10259.19    295.64 o 
   8   1 -18     1884.01     2105.27    209.98 o 
   9   1 -18    12309.14    12290.86    530.88 o 
  10   1 -18      605.14     1299.96    261.74 o 
  11   1 -18     1624.27     2005.02    390.24 o 
  12   1 -18     1468.03     1633.80    305.24 o 
  13   1 -18     3274.44     3831.81    550.43 o 
  14   1 -18      549.46     1323.69    500.25 o 
   0   2 -18     8098.80     7990.91    309.66 o 
   1   2 -18    15420.41    16039.02    350.52 o 
   2   2 -18    24716.71    25596.17    345.69 o 
   3   2 -18     6488.79     5936.31    199.67 o 
   4   2 -18    25605.07    25382.29    468.65 o 
   5   2 -18    51765.16    50870.48    731.13 o 
   6   2 -18     5079.62     4759.32    296.74 o 
   7   2 -18    15610.93    15084.60    447.97 o 
   8   2 -18     7592.92     8082.66    366.80 o 
   9   2 -18     5494.53     5950.41    321.03 o 
  10   2 -18      496.89     1293.55    305.44 o 
  11   2 -18     3609.05     3956.66    515.83 o 
  12   2 -18     1124.96     1274.62    250.21 o 
  13   2 -18     2681.74     3325.85    490.17 o 
  14   2 -18      575.79     2059.42    472.96 o 
   0   3 -18    41805.07    43292.08    771.45 o 
   1   3 -18    22537.68    21817.61    355.61 o 
   2   3 -18    25563.78    25481.25    361.59 o 
   3   3 -18     8187.04     8360.26    218.27 o 
   4   3 -18    75789.65    76726.61   1178.82 o 
   5   3 -18      179.65     1154.50    252.05 o 
   6   3 -18    15011.38    15288.47    442.41 o 
   7   3 -18     2324.16     1998.00    228.12 o 
   8   3 -18     5302.12     5704.35    440.78 o 
   9   3 -18     2877.67     3687.55    314.72 o 
  10   3 -18    12557.75    12753.06    446.34 o 
  11   3 -18     7190.50     7720.19    432.32 o 
  12   3 -18     3099.33     3855.72    725.26 o 
  13   3 -18     4944.79     4991.74    411.56 o 
  14   3 -18     4089.50     3653.90    403.29 o 
   0   4 -18    11861.80    11462.00    329.58 o 
   1   4 -18    11553.03    11833.92    253.62 o 
   2   4 -18      142.05      698.95    167.00 o 
   3   4 -18    14425.39    14340.74    393.70 o 
   4   4 -18     5538.83     5847.38    286.29 o 
   5   4 -18    22269.87    22255.84    475.01 o 
   6   4 -18     3199.87     2949.65    336.46 o 
   7   4 -18    13118.96    12859.49    419.62 o 
   8   4 -18    24738.04    25068.23    598.63 o 
   9   4 -18    13663.44    13923.60    453.98 o 
  10   4 -18     2647.98     2821.91    264.55 o 
  11   4 -18       41.02      975.72    295.94 o 
  12   4 -18      405.59     1026.22    292.69 o 
  13   4 -18     7646.46     6864.37    619.57 o 
  14   4 -18     3249.36     1701.24    330.38 o 
   0   5 -18    27133.37    27609.71    562.99 o 
   1   5 -18     7071.54     7543.79    237.15 o 
   2   5 -18     8115.81     8740.20    332.74 o 
   3   5 -18      439.82     1088.76    163.87 o 
   4   5 -18    32631.22    32044.38    643.06 o 
   5   5 -18     9297.33     9110.43    345.72 o 
   6   5 -18    15029.74    14752.83    439.67 o 
   7   5 -18     6526.09     7879.79    549.60 o 
   8   5 -18     4500.33     4646.13    351.43 o 
   9   5 -18     1051.42     1253.88    205.63 o 
  10   5 -18     3659.67     3673.68    283.64 o 
  11   5 -18    10357.82    10230.45    430.12 o 
  12   5 -18      144.04     1072.47    309.23 o 
  13   5 -18       28.69      892.76    323.52 o 
  14   5 -18     1960.44     1346.12    318.35 o 
   0   6 -18    15239.78    14301.63    443.09 o 
   1   6 -18     9913.88     9367.82    295.82 o 
   2   6 -18     2390.10     2401.79    175.90 o 
   3   6 -18    11904.58    11430.77    355.52 o 
   4   6 -18    20376.40    20150.29    450.32 o 
   5   6 -18     3832.07     3693.90    260.52 o 
   6   6 -18    16595.39    16899.76    626.02 o 
   7   6 -18    15384.32    15233.40    572.19 o 
   8   6 -18      275.16     1044.54    325.46 o 
   9   6 -18     3716.79     3813.52    380.77 o 
  10   6 -18     6011.47     6546.50    538.58 o 
  11   6 -18    15770.39    15062.06    501.64 o 
  12   6 -18     2012.06     2232.75    356.40 o 
  13   6 -18     6120.31     5724.07    460.09 o 
  14   6 -18     4265.66     5203.40    645.06 o 
   0   7 -18      761.18      807.95    285.75 o 
   1   7 -18     3828.16     4285.51    226.74 o 
   2   7 -18     3012.41     3206.67    208.42 o 
   3   7 -18     3953.26     3691.46    229.96 o 
   4   7 -18    18407.28    17932.41    443.75 o 
   5   7 -18    19704.02    19089.72    499.73 o 
   6   7 -18    21348.81    21523.79    558.91 o 
   7   7 -18     8992.25     8174.39    405.79 o 
   8   7 -18    14493.18    14164.70    506.13 o 
   9   7 -18     4052.32     4214.19    343.53 o 
  10   7 -18     2070.57     2017.92    254.33 o 
  11   7 -18      101.11      212.39    349.65 o 
  12   7 -18      230.57      493.40    276.15 o 
  13   7 -18     3375.89     2575.94    331.65 o 
   0   8 -18     2319.07     2778.75    526.77 o 
   1   8 -18     7710.23     8118.62    319.91 o 
   2   8 -18     8578.62     8975.53    306.58 o 
   3   8 -18    10716.44    10911.78    478.55 o 
   4   8 -18     7020.05     6908.09    308.47 o 
   5   8 -18    32433.75    32433.22    792.89 o 
   6   8 -18     2672.06     3557.97    308.14 o 
   7   8 -18     4927.15     5316.68    340.68 o 
   8   8 -18    12767.12    12114.91    486.07 o 
   9   8 -18     1676.05     1078.21    227.50 o 
  10   8 -18     3105.59     3195.67    346.99 o 
  11   8 -18     4363.44     4807.51    468.70 o 
  12   8 -18     4073.83     3677.60    389.02 o 
  13   8 -18     4597.21     4490.39    436.60 o 
   0   9 -18     3885.98     3649.32    355.26 o 
   1   9 -18    17283.03    17612.10    490.35 o 
   2   9 -18     8502.36     8981.95    326.32 o 
   3   9 -18     6166.34     6217.65    318.58 o 
   4   9 -18    28943.07    28718.79    626.44 o 
   5   9 -18    10479.64    10750.41    384.08 o 
   6   9 -18    10260.71    11194.87    632.97 o 
   7   9 -18     1705.35     1854.66    251.21 o 
   8   9 -18    11470.27    11476.70    492.80 o 
   9   9 -18     1837.72     1453.07    253.23 o 
  10   9 -18     1160.05     1404.13    283.84 o 
  11   9 -18     2815.78     2385.86    315.87 o 
  12   9 -18      377.75      458.82    305.03 o 
  13   9 -18      270.42      960.70    437.81 o 
   0  10 -18     1814.98     2380.16    345.15 o 
   1  10 -18    15776.53    15947.97    455.67 o 
   2  10 -18    14608.12    14386.79    441.12 o 
   3  10 -18     8114.66     7966.17    375.32 o 
   4  10 -18     6595.93     6816.19    332.71 o 
   5  10 -18    36499.23    36072.56    722.34 o 
   6  10 -18     1743.02     1678.40    243.27 o 
   7  10 -18     7665.98     7974.89    402.46 o 
   8  10 -18    11470.17    10853.83    461.41 o 
   9  10 -18    22173.53    21843.70    755.18 o 
  10  10 -18     3427.62     2757.31    330.16 o 
  11  10 -18     1057.55     1070.60    296.32 o 
  12  10 -18     2843.44     2231.94    362.55 o 
   0  11 -18    17750.67    17812.27   1003.90 o 
   1  11 -18     6014.65     5981.93    330.35 o 
   2  11 -18     8372.43     8802.87    383.93 o 
   3  11 -18    11210.16    11180.31    473.23 o 
   4  11 -18    18813.18    18612.97    498.99 o 
   5  11 -18     7618.62     7054.75    349.35 o 
   6  11 -18     1226.41     1626.54    308.61 o 
   7  11 -18     6319.04     7119.36    443.21 o 
   8  11 -18     5970.92     7303.33    499.55 o 
   9  11 -18    19715.57    18621.16    725.99 o 
  10  11 -18     5301.16     4036.56    427.33 o 
  11  11 -18    12578.56    12841.63    730.89 o 
  12  11 -18      399.68      725.39    285.98 o 
   0  12 -18      488.99     1029.58    371.20 o 
   1  12 -18    12996.66    12893.87    444.48 o 
   2  12 -18    11834.38    12151.98    502.64 o 
   3  12 -18     1898.81     2019.85    257.68 o 
   4  12 -18     1965.47     2358.90    262.10 o 
   5  12 -18    23416.00    24151.27    596.72 o 
   6  12 -18     3249.49     4433.34    356.15 o 
   7  12 -18     7885.77     8385.28    493.81 o 
   8  12 -18     4451.22     5209.72    404.75 o 
   9  12 -18     4333.45     4566.22    790.83 o 
  10  12 -18     6445.73     6612.45    522.55 o 
  11  12 -18     2364.85     2405.47    384.27 o 
   0  13 -18    34267.37    33778.08   1029.91 o 
   1  13 -18     5493.28     6505.23    350.70 o 
   2  13 -18     1162.77     1226.48    348.96 o 
   3  13 -18     2514.12     2519.41    279.26 o 
   4  13 -18     2929.49     3123.95    379.30 o 
   5  13 -18      626.54     1029.19    302.25 o 
   6  13 -18      903.70     1039.99    260.00 o 
   7  13 -18      626.06     1037.26    325.20 o 
   8  13 -18     2377.83     1956.75    281.04 o 
   9  13 -18     3674.84     4547.31    455.05 o 
  10  13 -18     4275.36     4388.13    826.76 o 
  11  13 -18     2759.12     2500.75    398.86 o 
   0  14 -18     2458.05     2420.46    380.43 o 
   1  14 -18      381.89     1467.35    545.21 o 
   2  14 -18     1554.04     1888.99    269.73 o 
   3  14 -18    17132.91    17191.67    554.13 o 
   4  14 -18      633.50      866.91    250.53 o 
   5  14 -18      864.15      851.42    231.71 o 
   6  14 -18      771.41     1254.11    267.65 o 
   7  14 -18    10439.46    10894.15    606.95 o 
   8  14 -18       33.27      584.78    344.66 o 
   9  14 -18      504.08       22.45    375.78 o 
  10  14 -18      644.73      730.23    335.85 o 
   0  15 -18    10124.14    11688.12    667.71 o 
   1  15 -18      893.28     1232.71    230.71 o 
   2  15 -18    11996.37    12128.93    532.28 o 
   3  15 -18     2511.06     2799.71    328.85 o 
   4  15 -18     2377.52     2485.86    336.98 o 
   5  15 -18     1741.21     1961.68    341.99 o 
   6  15 -18     5919.07     6577.59    592.61 o 
   7  15 -18      264.35     1237.06    347.96 o 
   8  15 -18      114.12      778.45    349.03 o 
   9  15 -18      768.57      226.30    344.75 o 
   0  16 -18     2140.07     2219.83    350.06 o 
   1  16 -18      901.82     1077.88    258.96 o 
   2  16 -18     2747.53     2474.34    296.80 o 
   3  16 -18    14268.29    13194.86    535.60 o 
   4  16 -18      589.38      497.80    314.69 o 
   5  16 -18    11729.64    12226.62    638.27 o 
   6  16 -18      101.09      306.26    366.42 o 
   7  16 -18     7379.46     8614.34    714.40 o 
   8  16 -18      272.81     1240.65    495.70 o 
   0  17 -18     7007.84     8518.69    737.21 o 
   1  17 -18      847.79      740.45    304.90 o 
   2  17 -18     2313.33     2160.65    358.16 o 
   3  17 -18     3526.13     2894.58    443.98 o 
   4  17 -18     3056.32     2530.38    375.00 o 
   5  17 -18     3575.61     3760.83    415.85 o 
   6  17 -18      550.82      940.50    358.52 o 
   7  17 -18      620.77      936.90    439.73 o 
   0  18 -18      868.03     1400.55   1039.87 o 
   1  18 -18      166.41      677.38    299.19 o 
   2  18 -18     4029.18     3307.43    398.96 o 
   3  18 -18      897.94     1083.85    318.35 o 
   4  18 -18      539.52      771.61    326.51 o 
   5  18 -18     1460.50     1041.66    272.60 o 
   6  18 -18      216.38     1924.57    505.23 o 
   0  19 -18      414.57     1007.86    450.14 o 
   1  19 -18      394.78      658.80    304.81 o 
   2  19 -18     1269.45     1034.18    343.89 o 
   3  19 -18      464.56      665.38    377.54 o 
   4  19 -18       93.48      990.50    434.31 o 
   2   0 -17    80925.30    80975.27   1307.32 o 
   4   0 -17    68297.52    68102.50   1308.10 o 
   6   0 -17     3569.97     4394.41    321.45 o 
   8   0 -17    13040.02    12987.39    474.54 o 
  10   0 -17     9156.66     8873.73    509.31 o 
  12   0 -17     2537.48     2496.77    374.99 o 
  14   0 -17       79.95      898.42    836.15 o 
   1   1 -17    15009.71    15773.56    253.26 o 
   2   1 -17    25372.66    25842.06    360.44 o 
   3   1 -17     1104.64     1325.18    125.02 o 
   4   1 -17    13515.84    13563.76    278.97 o 
   5   1 -17    22602.85    22010.60    426.61 o 
   6   1 -17     4237.66     4379.78    212.74 o 
   7   1 -17    24794.49    25148.96    462.43 o 
   8   1 -17      932.53     1331.96    196.50 o 
   9   1 -17     3889.83     3667.22    246.06 o 
  10   1 -17     2473.25     2916.73    267.26 o 
  11   1 -17      792.59     1744.03    298.37 o 
  12   1 -17     1484.31     2817.24    321.50 o 
  13   1 -17      579.63      806.57    264.17 o 
  14   1 -17      595.44     2197.27    501.24 o 
  15   1 -17     2264.84     1856.82    479.44 o 
   1   2 -17    13590.25    13939.43    255.16 o 
   3   2 -17   107908.56   109064.30   1288.50 o 
   4   2 -17    10923.73    10643.84    243.62 o 
   5   2 -17    25807.85    26194.11    458.92 o 
   6   2 -17     1649.96     1762.24    154.37 o 
   7   2 -17    20155.93    20664.15    452.58 o 
   8   2 -17    16692.72    17491.94    447.78 o 
   9   2 -17     2087.32     2426.89    234.91 o 
  10   2 -17     2020.81     1953.19    293.68 o 
  11   2 -17      827.90     1010.06    219.12 o 
  12   2 -17      175.95     1098.47    475.46 o 
  13   2 -17     3676.58     4368.49    380.58 o 
  14   2 -17      990.54     2419.89    893.45 o 
   1   3 -17     6310.80     6006.40    182.69 o 
   2   3 -17    34026.82    34264.64    493.13 o 
   3   3 -17    12631.40    13284.39    249.28 o 
   4   3 -17    21805.85    22334.33    363.86 o 
   5   3 -17      412.83      988.01    181.18 o 
   6   3 -17    11246.38    10682.57    326.85 o 
   7   3 -17     3627.60     3803.01    266.49 o 
   8   3 -17     5153.68     5221.93    366.92 o 
   9   3 -17     7799.78     7789.91    363.75 o 
  10   3 -17     6012.88     6440.33    356.71 o 
  11   3 -17      344.37      712.54    236.97 o 
  12   3 -17    15768.32    15201.57   1054.04 o 
  13   3 -17      786.52      759.05    336.60 o 
  14   3 -17      806.77      893.69    444.37 o 
   2   4 -17     2264.88     2196.71    139.00 o 
   3   4 -17   168605.64   169571.91   2110.76 o 
   4   4 -17    16012.09    15513.71    396.23 o 
   5   4 -17     4354.37     4109.17    234.63 o 
   6   4 -17     7321.49     7196.69    342.59 o 
   7   4 -17    25931.12    26499.24    617.32 o 
   8   4 -17     2059.52     1876.22    217.14 o 
   9   4 -17      757.34     1202.34    202.44 o 
  10   4 -17     2121.29     2015.39    239.64 o 
  11   4 -17      192.38      855.33    336.25 o 
  12   4 -17     2131.92     2149.39    233.73 o 
  13   4 -17     6200.23     5647.76    490.85 o 
  14   4 -17      734.31      573.77    479.10 o 
   1   5 -17     5454.77     5270.72    221.44 o 
   2   5 -17    20047.19    21082.92    396.78 o 
   3   5 -17      876.78     1009.62    134.24 o 
   4   5 -17    28954.28    29040.91    636.46 o 
   5   5 -17    10688.89    10922.55    379.84 o 
   6   5 -17     1620.40     1648.26    199.40 o 
   7   5 -17     4002.87     3713.64    275.27 o 
   8   5 -17     3025.42     3006.77    264.23 o 
   9   5 -17     7209.07     7218.91    340.42 o 
  10   5 -17      256.79     1254.82    266.11 o 
  11   5 -17     1118.55     2493.85    350.43 o 
  12   5 -17     6166.17     5911.43    396.91 o 
  13   5 -17     1191.58     1218.26    365.98 o 
  14   5 -17     1884.46     1921.73    346.82 o 
   1   6 -17     2015.40     2034.46    160.57 o 
   2   6 -17    11964.25    12052.56    288.12 o 
   3   6 -17    53716.28    54353.06    815.86 o 
   4   6 -17     4081.95     3663.63    235.24 o 
   5   6 -17     4689.45     5258.83    317.51 o 
   6   6 -17    10611.48    10322.79    382.48 o 
   7   6 -17     1445.57     1426.62    250.72 o 
   8   6 -17     4623.89     4519.32    301.39 o 
   9   6 -17     1294.09     1686.52    247.81 o 
  10   6 -17     1084.79     1527.87    240.33 o 
  11   6 -17      306.75     1076.26    315.62 o 
  12   6 -17     6023.87     6119.31    378.72 o 
  13   6 -17      588.83      705.06    352.02 o 
  14   6 -17      470.58      733.29    383.99 o 
   1   7 -17     1900.17     2063.10    173.16 o 
   2   7 -17      402.01      765.41    158.33 o 
   3   7 -17    14594.92    14108.99    351.56 o 
   4   7 -17    27827.57    26921.12    591.45 o 
   5   7 -17    23156.41    22792.88    548.42 o 
   6   7 -17     8506.70     8604.38    388.63 o 
   7   7 -17     5543.83     5758.67    365.95 o 
   8   7 -17      137.70      596.67    306.29 o 
   9   7 -17      325.04      691.93    260.23 o 
  10   7 -17     6602.47     6880.06    382.85 o 
  11   7 -17    10670.76    10163.71    448.80 o 
  12   7 -17     1869.10     1954.46    276.14 o 
  13   7 -17      756.61      723.36    303.10 o 
  14   7 -17     1470.42     1420.00    406.42 o 
   1   8 -17     1927.17     2107.38    228.41 o 
   2   8 -17     6756.61     7071.48    280.77 o 
   3   8 -17     2005.05     2110.68    197.85 o 
   4   8 -17     1073.17     1360.02    217.45 o 
   5   8 -17     3623.39     4083.11    285.54 o 
   6   8 -17    12105.33    12120.82    435.66 o 
   7   8 -17      211.89      813.28    252.52 o 
   8   8 -17     3172.70     3443.63    321.01 o 
   9   8 -17      706.48     1333.83    259.94 o 
  10   8 -17      853.61     1177.09    444.24 o 
  11   8 -17     1259.37     1354.51    247.31 o 
  12   8 -17     1493.94     1676.28    302.08 o 
  13   8 -17      280.30      309.13    367.15 o 
   1   9 -17    11668.50    11940.16    381.01 o 
   2   9 -17     2051.92     2268.05    195.58 o 
   3   9 -17     3923.73     4091.62    277.26 o 
   4   9 -17    29893.00    28717.81    622.62 o 
   5   9 -17      786.56     1372.91    300.01 o 
   6   9 -17     2080.31     2342.56    243.70 o 
   7   9 -17     1505.72     1790.15    247.63 o 
   8   9 -17     6201.96     6465.58    389.97 o 
   9   9 -17     1394.44     1385.03    273.69 o 
  10   9 -17     2744.85     2680.91    295.19 o 
  11   9 -17     2682.82     2476.04    369.61 o 
  12   9 -17      937.72     1276.84    273.22 o 
  13   9 -17      338.78      585.82    389.50 o 
   1  10 -17    11232.43    10426.07    385.41 o 
   2  10 -17     1464.41     1682.35    188.24 o 
   3  10 -17     4320.44     4668.85    320.51 o 
   4  10 -17     6877.12     6518.58    327.57 o 
   5  10 -17     8641.01     8167.03    346.38 o 
   6  10 -17    12044.95    12549.90    520.10 o 
   7  10 -17    11777.85    11437.37    429.68 o 
   8  10 -17     4310.48     4480.78    376.01 o 
   9  10 -17     4489.52     5829.73    790.37 o 
  10  10 -17     2885.41     3078.67    355.90 o 
  11  10 -17     2239.67     1518.64    268.75 o 
  12  10 -17     1173.77     1423.07    303.27 o 
  13  10 -17     1745.42     2458.68    393.52 o 
   1  11 -17     5291.78     5849.56    332.85 o 
   2  11 -17     2228.73     3488.36    310.11 o 
   3  11 -17     2650.21     2185.95    240.96 o 
   4  11 -17    15308.36    13668.39    441.01 o 
   5  11 -17     1299.44     1182.01    195.95 o 
   6  11 -17     1282.28     1410.29    234.54 o 
   7  11 -17      885.14     1038.69    270.41 o 
   8  11 -17     7963.80     8491.74    534.48 o 
   9  11 -17     7517.48     7788.15    513.84 o 
  10  11 -17     2001.12     2283.23    364.36 o 
  11  11 -17     1906.52     2015.40    437.73 o 
  12  11 -17      831.89     1184.88    375.51 o 
   1  12 -17    13423.83    13788.56    454.51 o 
   2  12 -17      586.43     1554.82    409.46 o 
   3  12 -17     2590.79     2127.38    275.20 o 
   4  12 -17     4759.26     5200.37    336.81 o 
   5  12 -17      786.10     1365.27    233.51 o 
   6  12 -17      169.33     1018.06    329.96 o 
   7  12 -17      536.04     1125.84    468.23 o 
   8  12 -17     9981.36    10400.47    515.09 o 
   9  12 -17     6289.03     6714.38    517.21 o 
  10  12 -17     3975.41     4420.85    562.60 o 
  11  12 -17     1331.23     1832.07    365.78 o 
  12  12 -17     2592.02     3033.50    450.66 o 
   1  13 -17     5160.47     5243.29    325.55 o 
   2  13 -17     1199.82     1591.73    244.26 o 
   3  13 -17      223.32      921.64    325.50 o 
   4  13 -17      718.07     1232.75    280.92 o 
   5  13 -17     2613.52     2344.71    254.44 o 
   6  13 -17     7584.50     7279.10    442.30 o 
   7  13 -17     1348.37     1432.39    281.99 o 
   8  13 -17      127.67      811.21    310.42 o 
   9  13 -17     1819.29     1146.19    287.69 o 
  10  13 -17      749.87     1134.86    331.26 o 
  11  13 -17      582.51      952.52    376.53 o 
   1  14 -17     9191.63     9745.34    407.86 o 
   2  14 -17      279.82      748.16    291.37 o 
   3  14 -17    12306.31    12574.80    551.25 o 
   4  14 -17     2196.35     1800.62    376.79 o 
   5  14 -17     2432.00     3434.44    366.99 o 
   6  14 -17     1501.96     1091.38    305.41 o 
   7  14 -17      500.92     1073.39    327.68 o 
   8  14 -17      420.19      801.30    357.26 o 
   9  14 -17     9970.20     9520.07    588.60 o 
  10  14 -17      253.25      340.74    443.15 o 
   1  15 -17     4436.17     4529.72    329.46 o 
   2  15 -17      514.13     1268.63    297.58 o 
   3  15 -17     1933.16     1929.29    486.10 o 
   4  15 -17    14879.55    14735.77    648.61 o 
   5  15 -17      307.82      743.31    367.12 o 
   6  15 -17    10666.30    11259.13    772.73 o 
   7  15 -17     1290.74     1257.05    276.02 o 
   8  15 -17     3218.63     3143.23    360.68 o 
   9  15 -17     1497.38     1472.96    333.51 o 
   1  16 -17     9065.19     8953.05    451.09 o 
   2  16 -17     2645.00     2479.06    311.85 o 
   3  16 -17     8515.07     7617.27    426.57 o 
   4  16 -17     8698.02     9092.31    582.17 o 
   5  16 -17      826.65      983.47    374.30 o 
   6  16 -17      723.33      828.89    341.05 o 
   7  16 -17     3837.50     3278.24    347.16 o 
   8  16 -17     6562.23     7008.86    500.26 o 
   9  16 -17     2081.96     1656.02    406.69 o 
   1  17 -17     2934.00     3673.61    492.53 o 
   2  17 -17      592.89     1940.37    348.16 o 
   3  17 -17       72.06      721.13    480.67 o 
   4  17 -17     2681.48     3064.31    661.08 o 
   5  17 -17      473.05      933.32    313.51 o 
   6  17 -17     7218.80     7121.95    520.61 o 
   7  17 -17      570.99     1731.23    409.85 o 
   1  18 -17      647.01     1222.32    285.67 o 
   2  18 -17      982.82     1181.30    345.39 o 
   3  18 -17       51.76      743.74    333.24 o 
   4  18 -17     4864.22     4412.24    471.81 o 
   5  18 -17      800.59     1081.86    386.19 o 
   6  18 -17     1639.56     2069.47    480.81 o 
   1  19 -17      912.46      603.62    422.21 o 
   2  19 -17      161.54      713.33    387.73 o 
   3  19 -17      392.57      721.83    325.51 o 
   4  19 -17      279.31      976.65    379.84 o 
   0   0 -16    17294.54    16707.84    483.77 o 
   2   0 -16    21816.76    22937.66    423.80 o 
   4   0 -16     7895.49     8395.40    300.31 o 
   6   0 -16     8126.58     8680.47    779.92 o 
   8   0 -16    41598.44    42340.27    980.89 o 
  10   0 -16    23297.30    21510.61    760.39 o 
  12   0 -16      972.30      951.14    317.54 o 
  14   0 -16     1419.65      779.86    436.80 o 
   0   1 -16    72840.16    72755.86   1151.60 o 
   1   1 -16    18899.46    19889.03    273.17 o 
   2   1 -16    19738.88    19511.67    277.83 o 
   3   1 -16    70331.54    71063.59    943.43 o 
   4   1 -16     5672.13     5486.50    180.46 o 
   5   1 -16     4879.23     4929.60    223.98 o 
   6   1 -16    13495.49    13967.01    331.48 o 
   7   1 -16    16341.20    16901.28    373.89 o 
   8   1 -16      107.23     1108.80    243.45 o 
   9   1 -16     4816.46     5263.95    278.03 o 
  10   1 -16     3179.15     3590.39    360.17 o 
  11   1 -16      163.67      743.40    250.12 o 
  12   1 -16      575.84     1198.71    248.15 o 
  13   1 -16      552.44     1265.07    230.66 o 
  14   1 -16      395.99      638.55    392.70 o 
  15   1 -16     1815.87     1895.24    815.24 o 
   0   2 -16    58414.21    59023.52   1035.26 o 
   1   2 -16    88405.91    90087.95   1052.73 o 
   2   2 -16     6012.08     6118.95    164.44 o 
   3   2 -16    18318.14    18381.81    286.64 o 
   4   2 -16     2818.51     2436.76    180.31 o 
   5   2 -16    18412.89    17834.13    344.39 o 
   6   2 -16      602.96      771.04    159.94 o 
   7   2 -16      392.51      685.40    233.40 o 
   8   2 -16    11812.43    12394.33    378.93 o 
   9   2 -16    24731.22    24912.66    532.51 o 
  10   2 -16    13693.39    14571.01    421.70 o 
  11   2 -16        6.48     1246.27    297.10 o 
  12   2 -16     2404.28     1918.79    389.35 o 
  13   2 -16      479.92     1106.30    301.61 o 
  14   2 -16     1274.27     1082.84    336.84 o 
  15   2 -16     1567.14     2091.68    467.45 o 
   0   3 -16   257425.77   263581.94   4293.08 o 
   1   3 -16     9676.27     9926.95    225.88 o 
   2   3 -16    50551.81    50917.16    676.37 o 
   3   3 -16     1529.79     1653.21     95.34 o 
   4   3 -16     8749.40     8217.39    201.51 o 
   5   3 -16     3241.61     3665.32    179.43 o 
   6   3 -16     1324.11     1455.39    154.17 o 
   7   3 -16     5054.77     5304.40    272.14 o 
   8   3 -16     8862.67     9312.60    497.52 o 
   9   3 -16     7637.92     7634.98    372.84 o 
  10   3 -16    19762.65    18837.16    512.65 o 
  11   3 -16     6168.44     7243.41    394.08 o 
  12   3 -16     4917.68     5635.94    405.50 o 
  13   3 -16      208.77      661.39    376.03 o 
  14   3 -16       45.79     1260.86    513.86 o 
  15   3 -16     1288.63     1353.91    539.84 o 
   0   4 -16     4964.47     4858.69    218.17 o 
   2   4 -16     2708.69     2739.58    151.61 o 
   3   4 -16    17784.19    18229.36    337.30 o 
   4   4 -16     1647.99     1509.97    109.93 o 
   5   4 -16    20628.88    20521.42    444.50 o 
   6   4 -16     2853.50     3109.47    251.53 o 
   7   4 -16     5691.87     5559.86    324.63 o 
   8   4 -16      213.98      988.60    243.79 o 
   9   4 -16    36626.45    37119.04    771.97 o 
  10   4 -16    13673.71    14213.69    494.08 o 
  11   4 -16     4229.50     4538.19    314.22 o 
  12   4 -16     6645.38     7445.20    431.52 o 
  13   4 -16      114.33      806.58    492.04 o 
  14   4 -16      389.78      319.75    558.30 o 
   0   5 -16   168268.25   170645.81   2829.05 o 
   1   5 -16     1507.10     1745.88    114.05 o 
   2   5 -16    90066.87    91287.51   1204.10 o 
   3   5 -16     6453.29     6002.82    216.95 o 
   4   5 -16     1560.59     1654.40    205.64 o 
   5   5 -16     1283.65     1347.64    193.68 o 
   6   5 -16    12462.64    12366.70    408.69 o 
   7   5 -16     2854.66     2564.01    253.79 o 
   8   5 -16     2305.09     2707.92    263.63 o 
   9   5 -16    13066.92    12708.02    444.29 o 
  10   5 -16     5216.31     5088.68    322.19 o 
  11   5 -16    17860.58    17664.03    522.72 o 
  12   5 -16     6950.59     7242.09    417.72 o 
  13   5 -16      862.04     1560.10    313.84 o 
  14   5 -16     2094.80     2211.01    396.15 o 
   0   6 -16      920.24     1210.41    155.66 o 
   1   6 -16     6090.15     6080.23    202.58 o 
   2   6 -16     4666.16     4793.14    206.02 o 
   3   6 -16     4227.48     4567.05    209.82 o 
   4   6 -16     5503.51     5711.12    308.03 o 
   5   6 -16    45314.65    45445.25    846.40 o 
   6   6 -16    14921.31    14311.88    437.42 o 
   7   6 -16     1801.59     1747.11    222.85 o 
   8   6 -16    11218.94    11018.55    399.88 o 
   9   6 -16     2218.60     2630.01    260.01 o 
  10   6 -16     3639.97     3791.28    309.35 o 
  11   6 -16     2841.74     2933.04    337.89 o 
  12   6 -16     2223.36     2487.27    512.67 o 
  13   6 -16      515.69     1078.63    392.65 o 
  14   6 -16     4697.42     4900.70    431.83 o 
   0   7 -16      193.55      451.32    266.20 o 
   1   7 -16     1842.47     2157.10    181.76 o 
   2   7 -16     7481.66     7805.26    258.89 o 
   3   7 -16     4913.25     5349.08    233.76 o 
   4   7 -16     5103.03     5258.28    267.76 o 
   5   7 -16     4195.78     4482.22    285.85 o 
   6   7 -16    24358.69    23668.88    545.72 o 
   7   7 -16     6944.76     6879.42    373.27 o 
   8   7 -16     2509.74     3002.34    307.22 o 
   9   7 -16     4902.19     4935.88    427.74 o 
  10   7 -16     2551.70     2128.89    252.32 o 
  11   7 -16     4441.85     5141.16    578.91 o 
  12   7 -16     2190.54     2497.92    354.99 o 
  13   7 -16     2477.65     2222.20    312.16 o 
  14   7 -16     3471.47     2912.46    539.00 o 
   0   8 -16     5853.15     5509.11    404.23 o 
   1   8 -16     3597.12     4408.32    229.34 o 
   2   8 -16     4301.77     4033.00    299.89 o 
   3   8 -16    24423.51    23894.29    502.88 o 
   4   8 -16    11280.47    11398.09    509.85 o 
   5   8 -16    39641.23    38271.96    820.23 o 
   6   8 -16     6343.40     6441.86    342.00 o 
   7   8 -16    10275.18     9605.84    429.20 o 
   8   8 -16    10215.51    10893.30    480.15 o 
   9   8 -16    17049.55    16902.81    580.73 o 
  10   8 -16    11687.38    11567.82    511.04 o 
  11   8 -16     1274.36     1446.31    424.06 o 
  12   8 -16      734.76      902.79    315.72 o 
  13   8 -16      209.70      321.08    329.49 o 
   0   9 -16    23385.76    23221.61    726.64 o 
   1   9 -16    10411.05    10209.15    328.84 o 
   2   9 -16     2552.26     2753.62    217.51 o 
   3   9 -16    13643.69    13768.58    418.06 o 
   4   9 -16    23002.38    21950.43    532.62 o 
   5   9 -16      258.33     1095.55    296.72 o 
   6   9 -16     6785.38     6837.53    356.71 o 
   7   9 -16     8574.13     8673.02    398.50 o 
   8   9 -16     4912.35     5487.71    383.39 o 
   9   9 -16     4197.78     5473.98    383.07 o 
  10   9 -16    11151.82    10384.32    495.17 o 
  11   9 -16      479.67     1243.81    382.57 o 
  12   9 -16      511.25      497.22    311.14 o 
  13   9 -16     3732.30     3458.12    434.64 o 
   0  10 -16     4223.20     4422.67    402.92 o 
   1  10 -16      683.41     1019.97    235.13 o 
   2  10 -16    11566.24    11380.02    344.64 o 
   3  10 -16    15246.25    14827.22    439.58 o 
   4  10 -16     6765.47     6241.19    336.88 o 
   5  10 -16     6384.69     6301.02    542.24 o 
   6  10 -16     9420.44     8895.81    430.55 o 
   7  10 -16     5820.67     5626.34    383.15 o 
   8  10 -16     9508.46    11039.49    700.43 o 
   9  10 -16    22957.73    22171.03    868.54 o 
  10  10 -16    10843.64    11290.01    656.15 o 
  11  10 -16    11027.50    10383.21    746.39 o 
  12  10 -16     3785.03     4067.65    421.36 o 
  13  10 -16       11.49     1004.02    441.06 o 
   0  11 -16    32980.63    32893.71   1033.17 o 
   1  11 -16     6507.63     6263.75    329.02 o 
   2  11 -16     2344.78     2530.37    218.83 o 
   3  11 -16    10919.78    10620.91    381.35 o 
   4  11 -16     1733.20     1683.54    225.33 o 
   5  11 -16      275.81      499.31    234.90 o 
   6  11 -16     1299.27     1997.11    284.61 o 
   7  11 -16     7641.43     7913.79    476.65 o 
   8  11 -16    10300.62    10316.83    525.09 o 
   9  11 -16     6438.02     6583.36    473.61 o 
  10  11 -16     3114.30     3124.86    383.64 o 
  11  11 -16    14239.01    13859.31    672.55 o 
  12  11 -16      517.91      999.91    312.99 o 
   0  12 -16     2557.95     3565.73    608.28 o 
   1  12 -16    11262.08    11479.88    403.02 o 
   2  12 -16    10592.08     9997.99    388.67 o 
   3  12 -16     2269.32     2523.05    256.31 o 
   4  12 -16     6059.77     5288.87    300.19 o 
   5  12 -16     2752.02     2611.11    266.52 o 
   6  12 -16     2335.08     2850.25    465.59 o 
   7  12 -16     3462.42     3573.95    344.87 o 
   8  12 -16     3760.08     4332.57    402.90 o 
   9  12 -16     1325.63     1010.41    295.36 o 
  10  12 -16     7917.96     8617.36    556.92 o 
  11  12 -16     2926.14     2597.71    380.25 o 
  12  12 -16     3093.97     3126.20    419.85 o 
   0  13 -16    12068.76    12456.87    616.68 o 
   1  13 -16     4760.55     5160.06    305.34 o 
   2  13 -16    12473.22    12672.16    438.24 o 
   3  13 -16     2949.95     2597.88    289.12 o 
   4  13 -16     5445.52     5892.53    458.66 o 
   5  13 -16     1522.26     1683.36    230.50 o 
   6  13 -16     1237.37     1647.67    300.19 o 
   7  13 -16      210.64      462.08    296.28 o 
   8  13 -16     3937.47     4225.51    361.45 o 
   9  13 -16     1395.44     1354.97    302.82 o 
  10  13 -16      553.32     1441.69    407.19 o 
  11  13 -16    15920.76    15254.50    719.01 o 
   0  14 -16     6914.50     6384.64    628.17 o 
   1  14 -16    11104.68    11734.30    479.85 o 
   2  14 -16      406.59      720.42    244.91 o 
   3  14 -16    10843.42    10802.43    500.07 o 
   4  14 -16      506.02      854.10    322.51 o 
   5  14 -16     7413.03     7874.90    391.72 o 
   6  14 -16     3366.47     3234.59    355.58 o 
   7  14 -16    17778.48    18761.55    665.83 o 
   8  14 -16     1954.62     2367.50    305.34 o 
   9  14 -16     3914.76     4498.51    687.57 o 
  10  14 -16     2578.55     2041.53    412.21 o 
   0  15 -16     3521.58     2981.62    824.16 o 
   1  15 -16     4224.98     4252.04    312.55 o 
   2  15 -16     8245.39     8310.99    550.57 o 
   3  15 -16     1015.81     1325.61    256.01 o 
   4  15 -16    10404.56    10650.36    469.33 o 
   5  15 -16     3365.70     3635.23    624.90 o 
   6  15 -16     4412.74     4365.56    673.03 o 
   7  15 -16      110.35      826.45    315.32 o 
   8  15 -16     1592.27     1536.92    333.52 o 
   9  15 -16      739.32      809.53    424.81 o 
  10  15 -16      915.42     2651.61    491.64 o 
   0  16 -16     3391.02     4093.51    539.32 o 
   1  16 -16    17682.62    19215.17    579.98 o 
   2  16 -16     5947.16     6327.31    408.95 o 
   3  16 -16    13067.51    12067.01    899.36 o 
   4  16 -16     6309.47     6747.07    590.82 o 
   5  16 -16     1512.44     1470.98    294.29 o 
   6  16 -16      996.72     1502.62    344.02 o 
   7  16 -16     7718.29     8468.49   1022.65 o 
   8  16 -16     5025.74     4461.60    409.18 o 
   9  16 -16     5347.70     5903.51    800.22 o 
   0  17 -16     1182.95     1261.17    348.02 o 
   1  17 -16      695.15     1110.07    296.78 o 
   2  17 -16     4672.78     5273.04    462.10 o 
   3  17 -16     3417.51     3256.66    392.52 o 
   4  17 -16     1016.26     1291.12    374.77 o 
   5  17 -16     1080.92     1427.85    341.05 o 
   6  17 -16     2247.35     1514.40    322.60 o 
   7  17 -16     1852.80     1274.80    312.41 o 
   8  17 -16      226.70     1940.03    543.97 o 
   0  18 -16     1572.32     1517.21    436.27 o 
   1  18 -16      795.78     1042.29    387.88 o 
   2  18 -16      687.66     1173.39    371.25 o 
   3  18 -16     4135.03     4628.84    548.11 o 
   4  18 -16     4067.20     3674.48    448.69 o 
   5  18 -16      845.23     1314.54    325.91 o 
   6  18 -16     3843.00     3529.33    518.70 o 
   0  19 -16      346.13     1852.39    704.74 o 
   1  19 -16      364.66     1102.32    552.02 o 
   2  19 -16      938.01     1038.62    327.43 o 
   3  19 -16      887.40     1719.30    369.20 o 
   4  19 -16      591.44     1211.78    373.95 o 
   5  19 -16        5.07      891.71    548.44 o 
   0  20 -16      367.70     1272.60    523.64 o 
   1  20 -16     1814.85     1996.53    470.95 o 
   2   0 -15     3213.49     3052.13    171.00 o 
   4   0 -15    50577.81    48723.31   1014.29 o 
   6   0 -15     2316.89     2858.42    370.78 o 
   8   0 -15      720.12      978.05    401.54 o 
  10   0 -15    10854.56    10935.94    714.27 o 
  12   0 -15     2265.77     1737.04    362.39 o 
  14   0 -15     1791.96      893.78    447.29 o 
   1   1 -15    25095.63    25373.80    344.86 o 
   2   1 -15    12939.21    13131.01    213.33 o 
   3   1 -15    93337.55    95646.56   1142.54 o 
   5   1 -15     3302.34     3316.41    170.60 o 
   6   1 -15      846.80     1290.12    142.27 o 
   7   1 -15     2562.68     3029.78    204.49 o 
   8   1 -15     1046.39     1557.77    173.94 o 
   9   1 -15    53136.79    54064.04    952.16 o 
  10   1 -15     6967.40     7531.79    329.77 o 
  11   1 -15     2416.40     2519.72    266.97 o 
  12   1 -15      480.25      720.14    256.07 o 
  13   1 -15      957.68     1647.76    282.06 o 
  14   1 -15       42.55     1036.18    681.66 o 
  15   1 -15     5564.71     5152.84    545.08 o 
   1   2 -15   141531.25   142749.94   1991.10 o 
   2   2 -15    12559.91    13102.75    222.26 o 
   3   2 -15    25948.07    25933.34    369.87 o 
   4   2 -15     7049.25     7367.27    249.19 o 
   5   2 -15     8702.50     8708.44    230.71 o 
   6   2 -15     3434.21     3974.51    197.91 o 
   7   2 -15     6305.79     6609.26    241.31 o 
   8   2 -15      682.28     1007.05    213.74 o 
   9   2 -15     4598.38     4745.55    302.05 o 
  10   2 -15     1197.71     1251.35    197.41 o 
  11   2 -15     4276.71     4576.59    336.62 o 
  12   2 -15     1793.86     1760.06    222.59 o 
  13   2 -15     2247.43     2228.73    360.04 o 
  14   2 -15     1908.74     2466.93    889.93 o 
  15   2 -15      286.97      979.34    412.83 o 
   2   3 -15    80313.30    79196.59    949.99 o 
   3   3 -15     1285.09     1321.63    109.68 o 
   4   3 -15    43482.82    43665.38    649.58 o 
   5   3 -15     6522.05     6333.07    209.36 o 
   6   3 -15     5651.70     5834.08    291.43 o 
   7   3 -15      349.90      841.05    249.03 o 
   8   3 -15    13254.62    13163.77    449.82 o 
   9   3 -15     8350.71     8848.33    347.13 o 
  10   3 -15    13222.97    13209.67    410.52 o 
  11   3 -15     4533.39     4935.46    285.60 o 
  12   3 -15     1243.61     2193.25    317.27 o 
  13   3 -15       15.81      601.06    282.11 o 
  14   3 -15      669.53     1099.27    447.62 o 
  15   3 -15     2120.19     1638.87    396.47 o 
   2   4 -15     2766.90     2783.47    155.20 o 
   3   4 -15      827.67      687.29    105.07 o 
   4   4 -15     3592.98     3805.54    191.37 o 
   5   4 -15      859.74     1084.51    138.76 o 
   6   4 -15      454.21     1263.38    257.76 o 
   7   4 -15     1536.71     2035.84    279.75 o 
   8   4 -15     1941.24     1829.11    201.28 o 
   9   4 -15     9011.85     9207.72    371.51 o 
  10   4 -15    11351.41    11445.29    421.26 o 
  11   4 -15    17473.12    17676.70    522.05 o 
  12   4 -15     2717.40     2674.17    289.99 o 
  13   4 -15     2540.26     2009.64    312.29 o 
  14   4 -15      167.75     1212.80    476.81 o 
  15   4 -15       51.95      987.85    434.60 o 
   1   5 -15     7701.96     8321.29    198.16 o 
   2   5 -15    96167.41    96258.41   1375.30 o 
   3   5 -15     2606.25     2440.96    158.43 o 
   4   5 -15    38192.42    38192.12    695.98 o 
   5   5 -15     1220.82     1525.43    181.28 o 
   6   5 -15    13873.30    14007.78    432.44 o 
   7   5 -15     3963.49     3943.48    280.43 o 
   8   5 -15     5811.10     6017.85    340.63 o 
   9   5 -15     1280.81     1006.03    190.90 o 
  10   5 -15     4138.64     4328.14    321.82 o 
  11   5 -15     2334.47     2784.32    286.59 o 
  12   5 -15      243.09     1455.37    307.79 o 
  13   5 -15     1645.57     1525.76    272.01 o 
  14   5 -15       27.99      810.12    369.10 o 
   1   6 -15    55547.17    56630.31    752.74 o 
   2   6 -15    19742.20    20093.54    377.10 o 
   3   6 -15    23541.40    23199.78    405.72 o 
   4   6 -15    22007.43    21359.58    482.73 o 
   5   6 -15      521.41      914.62    223.73 o 
   6   6 -15     9371.75     9541.62    385.62 o 
   7   6 -15     1574.89     1583.37    232.88 o 
   8   6 -15     9751.12     9866.76    589.49 o 
   9   6 -15     1550.04     2061.18    234.56 o 
  10   6 -15    12383.36    12698.12    477.72 o 
  11   6 -15     5205.51     6380.21    663.25 o 
  12   6 -15      531.87     1035.87    364.00 o 
  13   6 -15      991.92     1082.25    293.33 o 
  14   6 -15     1415.86     1032.47    249.60 o 
   1   7 -15      884.58      914.59    113.60 o 
   2   7 -15     4481.61     4503.35    207.01 o 
   3   7 -15     1677.21     1883.35    157.88 o 
   4   7 -15    20529.30    21245.22    476.18 o 
   5   7 -15     2386.41     1976.49    218.86 o 
   6   7 -15    16279.90    16567.94    479.47 o 
   7   7 -15    22562.62    24082.29    792.56 o 
   8   7 -15     4543.04     4604.07    350.63 o 
   9   7 -15    15308.62    15555.70    479.31 o 
  10   7 -15      226.34      474.95    277.34 o 
  11   7 -15      512.49      872.47    292.03 o 
  12   7 -15      347.50     1029.37    297.20 o 
  13   7 -15      178.44      863.75    330.22 o 
  14   7 -15       11.62      703.25    312.23 o 
   1   8 -15    18028.69    17624.46    398.41 o 
   2   8 -15    13868.55    14450.43    367.32 o 
   4   8 -15    11722.68    11562.14    352.88 o 
   5   8 -15     8534.26     8466.81    344.10 o 
   6   8 -15     6338.03     6447.74    350.26 o 
   7   8 -15    10810.05    11417.33    473.86 o 
   8   8 -15     4162.08     3297.14    359.06 o 
   9   8 -15     3535.38     3599.10    330.62 o 
  10   8 -15     3740.21     4224.51    365.85 o 
  11   8 -15     1323.30     1552.50    340.36 o 
  12   8 -15     3959.81     3179.92    332.53 o 
  13   8 -15      244.99      863.54    327.32 o 
  14   8 -15     1304.68      992.57    319.45 o 
   1   9 -15     4611.67     4969.42    253.05 o 
   2   9 -15    24834.64    25641.11    529.53 o 
   3   9 -15     6340.91     6899.02    287.90 o 
   4   9 -15    12166.48    11111.80    362.88 o 
   5   9 -15      647.64     1085.48    214.42 o 
   6   9 -15    10553.06     9821.32    375.67 o 
   7   9 -15     8075.14     7987.84    591.20 o 
   8   9 -15    11390.69    11480.95    479.67 o 
   9   9 -15     7082.91     7903.29    526.73 o 
  10   9 -15     9552.03     9600.18    513.17 o 
  11   9 -15     1915.90     2134.87    363.28 o 
  12   9 -15     1252.96     1109.73    304.41 o 
  13   9 -15      402.47      423.04    373.96 o 
   1  10 -15    18178.58    19503.82    459.63 o 
   2  10 -15     3410.84     3801.13    232.78 o 
   3  10 -15    17668.59    17627.83    455.70 o 
   4  10 -15     3016.56     2933.00    258.65 o 
   5  10 -15      670.08     1102.70    257.15 o 
   6  10 -15       72.23      587.84    283.58 o 
   7  10 -15     6197.56     5951.50    376.45 o 
   8  10 -15     6213.66     5787.34    438.99 o 
   9  10 -15    10875.62    11925.85    606.45 o 
  10  10 -15      346.82      710.58    406.23 o 
  11  10 -15      564.68      286.01    367.33 o 
  12  10 -15     4847.73     5233.95    842.72 o 
  13  10 -15     2176.80     1242.58    361.02 o 
   1  11 -15     9815.94     9835.34    381.30 o 
   2  11 -15     3239.96     3274.32    259.07 o 
   3  11 -15     1082.24     1405.62    226.96 o 
   4  11 -15     4031.70     4178.65    280.44 o 
   5  11 -15      421.77      687.03    247.27 o 
   6  11 -15    11336.68    11374.68    453.59 o 
   7  11 -15     6227.08     7290.76    443.82 o 
   8  11 -15     1366.57     1677.45    442.41 o 
   9  11 -15     3275.33     3382.68    436.49 o 
  10  11 -15     7718.99     9605.97    727.91 o 
  11  11 -15      887.50     1469.99    337.68 o 
  12  11 -15     1472.34     1625.76    438.57 o 
   1  12 -15    13812.11    13572.64    450.92 o 
   2  12 -15    15947.25    16691.25    438.99 o 
   3  12 -15     4049.43     3885.11    289.07 o 
   4  12 -15     1407.95     1190.39    208.15 o 
   5  12 -15     1284.00     1616.55    227.08 o 
   6  12 -15      854.49     1109.52    224.35 o 
   7  12 -15    10045.95    10351.02    490.37 o 
   8  12 -15     5188.30     5401.94    404.24 o 
   9  12 -15     1224.06     1493.29    368.38 o 
  10  12 -15     6564.31     7208.89    498.59 o 
  11  12 -15      186.87      644.19    436.33 o 
  12  12 -15     3355.69     3074.01    397.41 o 
   1  13 -15     1764.59     1941.29    279.02 o 
   2  13 -15    12917.79    13160.27    552.81 o 
   3  13 -15     1956.32     3015.38    270.81 o 
   4  13 -15     2022.57     1892.46    224.48 o 
   5  13 -15      966.43      991.03    228.22 o 
   6  13 -15     5255.55     5933.17    444.71 o 
   7  13 -15     1131.34     1717.72    305.61 o 
   8  13 -15    16675.42    16208.35   1087.39 o 
   9  13 -15     1582.71     1413.51    402.17 o 
  10  13 -15      717.99      905.86    428.12 o 
  11  13 -15      138.94      866.27    421.79 o 
   1  14 -15     1231.81     1418.29    333.29 o 
   2  14 -15     5060.95     5248.58    340.20 o 
   3  14 -15     1728.85     2395.35    492.35 o 
   4  14 -15     3877.75     4330.27    394.04 o 
   5  14 -15      359.82      975.13    289.06 o 
   6  14 -15     3701.90     3635.41    405.77 o 
   7  14 -15     8968.95     9804.01    518.77 o 
   8  14 -15      677.39      362.50    339.80 o 
   9  14 -15      959.05     1232.66    396.40 o 
  10  14 -15     7065.77     7576.08    522.23 o 
  11  14 -15       27.83     1787.06    502.51 o 
   1  15 -15       23.01     1280.67    319.52 o 
   2  15 -15    24811.23    24747.29    702.73 o 
   3  15 -15    10564.39    10033.97    458.74 o 
   4  15 -15     1849.44     1769.80    330.54 o 
   5  15 -15     1441.15     1749.79    390.90 o 
   6  15 -15     3079.26     3379.57    359.77 o 
   7  15 -15     1113.39     1230.46    275.73 o 
   8  15 -15    13379.75    13786.04    598.05 o 
   9  15 -15      704.61      454.52    453.29 o 
  10  15 -15     1372.37     1934.83    369.38 o 
   1  16 -15     1666.20     1798.49    298.70 o 
   2  16 -15     5549.49     5685.39    401.19 o 
   3  16 -15     1339.99     1179.33    282.78 o 
   4  16 -15      328.08     1507.79    430.16 o 
   5  16 -15     1674.70     2265.64    560.80 o 
   6  16 -15     1505.99     2063.22    433.15 o 
   7  16 -15     3287.14     3246.55    382.89 o 
   8  16 -15     1330.51     1392.80    308.06 o 
   9  16 -15      285.56     1073.09    434.72 o 
   1  17 -15      624.29     1385.72    280.18 o 
   2  17 -15     7832.65     7007.68    481.60 o 
   3  17 -15    15194.88    14183.22    776.03 o 
   4  17 -15     3283.02     2754.82    690.18 o 
   5  17 -15     3578.39     3245.43    501.34 o 
   6  17 -15     2510.14     1822.76    551.39 o 
   7  17 -15     6767.67     7129.27    744.71 o 
   8  17 -15     4655.76     3362.50    379.45 o 
   1  18 -15     1166.34     1536.47    299.93 o 
   2  18 -15     2305.98     2453.69    381.45 o 
   3  18 -15      355.68     1018.41    363.05 o 
   4  18 -15      807.07     1215.85    378.04 o 
   5  18 -15     1283.46     1315.18    363.77 o 
   6  18 -15     1890.80     1083.21    281.39 o 
   7  18 -15      159.16     1941.18    534.68 o 
   1  19 -15      259.83      641.62    350.78 o 
   2  19 -15      186.03      546.01    321.41 o 
   3  19 -15     4771.87     4206.81    439.21 o 
   4  19 -15       85.28     1112.93    352.05 o 
   5  19 -15     3372.24     2454.52    391.66 o 
   1  20 -15      149.36      507.55    619.26 o 
   2  20 -15      972.82      990.91    429.84 o 
   0   0 -14      200.39      434.71    113.57 o 
   2   0 -14     8108.06     8433.50    232.15 o 
   4   0 -14     3307.68     3293.29    215.09 o 
   6   0 -14    64898.15    64528.00   1311.68 o 
   8   0 -14    51033.45    50483.32   1034.62 o 
  10   0 -14    19426.12    19119.84    686.12 o 
  12   0 -14      761.26      522.07    275.90 o 
  14   0 -14     1657.93     1371.20    378.40 o 
   0   1 -14     3221.48     3854.27    146.92 o 
   1   1 -14    30100.85    30866.25    409.27 o 
   2   1 -14    11441.18    11368.74    191.08 o 
   3   1 -14     4970.63     4265.88    128.52 o 
   4   1 -14    19132.08    19884.38    348.23 o 
   5   1 -14    30781.85    32140.78    502.23 o 
   6   1 -14     2048.86     2056.03    146.36 o 
   7   1 -14    41288.13    42392.32    702.00 o 
   8   1 -14    11930.55    11387.27    312.17 o 
   9   1 -14    10357.10    10610.95    426.39 o 
  10   1 -14     1071.56     1515.97    187.26 o 
  11   1 -14     4340.76     4728.77    281.73 o 
  12   1 -14      437.88      536.52    240.25 o 
  13   1 -14      218.32      933.77    311.50 o 
  14   1 -14        4.18      707.22    358.01 o 
  15   1 -14     4418.66     5165.39    702.32 o 
   0   2 -14    87980.77    88574.59   1459.91 o 
   2   2 -14     6300.79     6337.05    151.61 o 
   3   2 -14    21741.95    21750.24    318.66 o 
   4   2 -14     8774.61     8848.64    220.31 o 
   5   2 -14     6101.97     6410.31    207.84 o 
   6   2 -14     9340.13     9932.80    272.20 o 
   7   2 -14    12347.67    12400.05    366.33 o 
   8   2 -14    15039.87    15270.16    407.06 o 
   9   2 -14     4103.86     4591.89    275.31 o 
  10   2 -14     7608.94     8355.43    366.23 o 
  11   2 -14    24202.54    23975.07    648.97 o 
  12   2 -14     1814.54     1885.35    194.41 o 
  13   2 -14      732.61     1092.23    289.53 o 
  14   2 -14      570.63      747.95    337.87 o 
  15   2 -14       99.78      721.91    341.05 o 
   0   3 -14     2806.14     2983.58    181.96 o 
   1   3 -14    36428.13    36575.93    520.30 o 
   2   3 -14    62198.61    60202.13    796.64 o 
   3   3 -14     7710.15     7932.22    206.53 o 
   4   3 -14    32744.73    31612.33    449.53 o 
   5   3 -14    19493.54    18815.12    347.90 o 
   6   3 -14     2454.88     2721.27    168.17 o 
   7   3 -14     2356.01     2757.68    265.97 o 
   8   3 -14    52398.78    51884.87    874.06 o 
   9   3 -14     4422.81     4642.49    277.09 o 
  10   3 -14     1885.12     2106.42    222.98 o 
  11   3 -14     7404.68     7649.12    366.80 o 
  12   3 -14     7430.25     8346.28    491.16 o 
  13   3 -14       55.41      915.68    363.29 o 
  14   3 -14     2975.87     2538.96    390.12 o 
  15   3 -14      130.58      747.45    387.19 o 
   0   4 -14   110421.12   118365.48   1922.32 o 
   2   4 -14     1166.05     1408.94    121.13 o 
   3   4 -14    20208.80    20173.33    294.55 o 
   4   4 -14     2624.15     2794.00    228.64 o 
   5   4 -14      617.56      697.63    120.44 o 
   6   4 -14      798.45     1067.60    149.11 o 
   7   4 -14    17005.10    17783.72    430.52 o 
   8   4 -14    12094.65    12014.68    363.53 o 
   9   4 -14     5455.67     5999.06    307.47 o 
  10   4 -14     5087.10     5792.16    307.67 o 
  11   4 -14    27462.96    27226.58    651.66 o 
  12   4 -14      882.19     1637.67    440.14 o 
  13   4 -14     1061.12     1282.93    249.31 o 
  14   4 -14     1514.27     1739.50    617.02 o 
  15   4 -14      370.28      673.73    423.60 o 
   0   5 -14     6007.09     6255.85    245.62 o 
   1   5 -14     3691.42     3433.67    139.01 o 
   2   5 -14   149505.64   152670.31   2019.67 o 
   3   5 -14     2882.87     3337.69    129.53 o 
   4   5 -14    25883.50    25429.19    460.45 o 
   5   5 -14      197.00     1120.84    207.59 o 
   6   5 -14     2841.52     2919.36    215.56 o 
   7   5 -14     1428.18     1971.33    191.71 o 
   8   5 -14    11222.01    12266.26    451.92 o 
   9   5 -14    13951.47    13619.42    449.08 o 
  10   5 -14       36.42      898.28    261.91 o 
  11   5 -14     2628.81     3296.36    317.11 o 
  12   5 -14     5324.14     5850.04    568.15 o 
  13   5 -14       67.05      567.82    324.20 o 
  14   5 -14     1108.46     1765.05    339.04 o 
   0   6 -14      658.05      800.59    145.66 o 
   1   6 -14    49969.61    51333.34    721.41 o 
   2   6 -14     1971.92     1834.11    140.33 o 
   3   6 -14    17308.68    16638.69    333.40 o 
   4   6 -14      199.22      750.64    253.83 o 
   5   6 -14    20228.20    20714.80    474.00 o 
   6   6 -14    25525.46    24435.79    593.92 o 
   7   6 -14     1164.98      901.30    193.36 o 
   8   6 -14      559.69     1430.30    263.50 o 
   9   6 -14     2001.62     2171.13    248.75 o 
  10   6 -14      485.93     1133.01    255.54 o 
  11   6 -14      286.87      877.04    244.26 o 
  12   6 -14     2954.81     3220.26    330.24 o 
  13   6 -14     1837.16     1601.85    256.31 o 
  14   6 -14      104.13      853.77    334.28 o 
   0   7 -14     7812.95     7843.07    324.77 o 
   1   7 -14     6098.14     5971.70    195.65 o 
   2   7 -14     9767.92    10400.23    301.99 o 
   3   7 -14    22601.82    21501.38    399.81 o 
   4   7 -14    49094.18    48808.00    850.47 o 
   5   7 -14     3688.06     3842.61    405.87 o 
   6   7 -14    12445.87    12244.23    417.93 o 
   7   7 -14    11436.56    11277.13    470.57 o 
   8   7 -14     1634.22     1528.70    267.56 o 
   9   7 -14     1967.81     1829.87    260.79 o 
  10   7 -14     1774.73     1736.00    374.49 o 
  11   7 -14     2715.95     2709.48    313.11 o 
  12   7 -14      592.33     1028.73    304.09 o 
  13   7 -14      642.01      691.13    322.02 o 
  14   7 -14     2261.49     1828.26    335.77 o 
   0   8 -14   101831.58   103423.01   2033.08 o 
   1   8 -14    11058.78    10407.34    263.58 o 
   2   8 -14     4414.83     4796.77    239.78 o 
   3   8 -14    20649.48    19663.13    436.87 o 
   4   8 -14     1924.60     2383.67    267.89 o 
   5   8 -14    61157.01    59279.22   1096.64 o 
   6   8 -14    16989.74    17270.14    514.47 o 
   7   8 -14     1041.46     1578.35    289.42 o 
   8   8 -14     1066.18     1459.61    374.64 o 
   9   8 -14     2582.61     3072.32    322.24 o 
  10   8 -14     5872.18     6237.74    406.39 o 
  11   8 -14     4200.19     3886.68    332.13 o 
  12   8 -14     2070.16     1639.56    386.85 o 
  13   8 -14     4506.00     4423.41    419.66 o 
  14   8 -14      423.82      899.16    484.26 o 
   0   9 -14    40655.73    41472.08    892.04 o 
   1   9 -14    13860.34    13411.91    346.38 o 
   2   9 -14    37423.65    36512.17    654.92 o 
   4   9 -14    52993.28    51750.76    937.56 o 
   5   9 -14     5696.69     5520.26    462.78 o 
   6   9 -14     6585.91     6587.73    347.77 o 
   7   9 -14     9940.61     9541.02    403.30 o 
   8   9 -14     5842.76     5835.45    381.67 o 
   9   9 -14     3821.06     3858.29    341.71 o 
  10   9 -14     8487.99     9567.98    599.26 o 
  11   9 -14     4075.83     4132.37    423.16 o 
  12   9 -14      677.89      803.25    343.63 o 
  13   9 -14      955.67     1092.49    340.11 o 
   0  10 -14    36338.21    34969.79    959.53 o 
   1  10 -14    12302.87    11728.84    349.29 o 
   2  10 -14      280.45     1328.81    251.39 o 
   3  10 -14     3019.67     3300.96    242.98 o 
   4  10 -14     2406.83     2793.70    286.00 o 
   5  10 -14    28698.84    27293.71    582.15 o 
   6  10 -14     3877.00     4807.58    601.59 o 
   7  10 -14     4339.29     4337.80    337.95 o 
   8  10 -14     4659.16     4826.25    475.73 o 
   9  10 -14     5589.18     5645.47    410.02 o 
  10  10 -14    14543.84    15264.36    600.35 o 
  11  10 -14     3614.66     3710.09    410.53 o 
  12  10 -14      619.80     1640.90    460.99 o 
  13  10 -14     5764.80     4901.33    443.82 o 
   0  11 -14    10322.22     9986.24    538.44 o 
   1  11 -14     3282.26     3864.73    294.42 o 
   2  11 -14    25019.01    24990.47    538.14 o 
   3  11 -14      652.01     1135.39    277.22 o 
   4  11 -14     8080.13     8248.39    348.84 o 
   5  11 -14       66.28      700.16    313.71 o 
   6  11 -14     1726.96     1485.91    284.22 o 
   7  11 -14     4039.45     3894.32    357.60 o 
   8  11 -14    20808.70    21323.56    724.98 o 
   9  11 -14    26858.10    26629.23    846.69 o 
  10  11 -14     9628.69     9786.66    790.96 o 
  11  11 -14     1732.73     1597.68    355.46 o 
  12  11 -14      207.73      617.13    404.72 o 
  13  11 -14     6850.18     7105.38    540.22 o 
   0  12 -14      793.25     1151.07    310.63 o 
   1  12 -14     4795.51     5392.01    324.68 o 
   2  12 -14      241.52      890.91    294.33 o 
   3  12 -14       79.00      555.95    264.71 o 
   4  12 -14     4489.48     4997.10    650.99 o 
   5  12 -14      903.57      927.12    229.43 o 
   6  12 -14        2.73      781.90    324.39 o 
   7  12 -14     4277.90     4493.63    500.18 o 
   8  12 -14     3773.70     3066.96    340.21 o 
   9  12 -14     1942.95     2179.67    489.54 o 
  10  12 -14    11275.42    11602.21    948.68 o 
  11  12 -14       49.01      900.41    438.08 o 
  12  12 -14     2999.64     2159.47    430.44 o 
   0  13 -14    10204.76     9588.63    536.16 o 
   1  13 -14    12901.45    12325.00    438.76 o 
   2  13 -14     4865.74     5360.10    330.04 o 
   3  13 -14      749.29     1157.91    301.23 o 
   4  13 -14     4603.58     4829.51    318.17 o 
   5  13 -14     1981.79     2445.47    273.75 o 
   6  13 -14     1315.84     1835.68    302.62 o 
   7  13 -14     1011.58      985.33    252.36 o 
   8  13 -14     8593.72    10011.56   1058.32 o 
   9  13 -14    11720.33     9661.41    650.20 o 
  10  13 -14     2068.51     2129.54    696.76 o 
  11  13 -14      191.82      601.14    378.05 o 
   0  14 -14     6354.30     6367.72    488.77 o 
   1  14 -14      854.12     1038.13    199.58 o 
   2  14 -14      442.07     1133.39    261.61 o 
   3  14 -14      879.66     1123.72    192.52 o 
   4  14 -14     4683.02     4733.76    330.77 o 
   5  14 -14    23201.95    22444.79    672.98 o 
   6  14 -14      997.85     1434.84    279.44 o 
   7  14 -14     1131.37      879.80    350.77 o 
   8  14 -14      222.10      924.25    334.15 o 
   9  14 -14     2428.78     2244.69    409.24 o 
  10  14 -14      486.89      901.65    333.44 o 
  11  14 -14        0.51      650.75    465.46 o 
   0  15 -14    16654.73    17719.39    759.62 o 
   1  15 -14     5893.03     5969.51    353.69 o 
   2  15 -14      641.13     1919.19    396.11 o 
   3  15 -14      487.37     1138.25    263.03 o 
   4  15 -14    16938.04    17170.03    783.85 o 
   5  15 -14     3031.39     3116.68    307.45 o 
   6  15 -14     2220.46     1872.70    296.22 o 
   7  15 -14      338.80      938.63    323.56 o 
   8  15 -14     4396.80     5615.32    936.54 o 
   9  15 -14      315.35     1442.78    372.95 o 
  10  15 -14      718.19     1182.46    493.47 o 
   0  16 -14     4982.79     6140.38    928.66 o 
   1  16 -14     9139.56     9934.91    764.87 o 
   2  16 -14     1987.77     1737.10    273.64 o 
   3  16 -14     2253.72     2336.20    601.48 o 
   4  16 -14     2060.68     1863.85    361.48 o 
   5  16 -14    20383.44    21561.11   1093.60 o 
   6  16 -14        3.26      155.49    349.40 o 
   7  16 -14     1955.78     1712.90    293.38 o 
   8  16 -14     2205.31     2089.04    333.24 o 
   9  16 -14      732.79     1184.15    403.55 o 
   0  17 -14     9565.16    10081.19    746.94 o 
   1  17 -14     2025.25     2305.24    255.41 o 
   2  17 -14     3534.32     3598.29    365.56 o 
   3  17 -14      246.21      912.59    387.17 o 
   4  17 -14     7989.21     8469.71    544.02 o 
   5  17 -14     2092.97     2717.60    473.73 o 
   6  17 -14     2802.96     3289.83    524.49 o 
   7  17 -14      105.34     1212.84    424.61 o 
   8  17 -14      725.08     1083.06    383.67 o 
   0  18 -14     9229.50     7550.29   1122.56 o 
   1  18 -14     4444.10     4364.65    382.87 o 
   2  18 -14     1957.17     2201.15    335.91 o 
   3  18 -14      173.09      947.86    580.60 o 
   4  18 -14     6019.54     5023.19    465.25 o 
   5  18 -14     1898.41     1977.58    532.15 o 
   6  18 -14      567.55      789.66    334.60 o 
   7  18 -14      843.85     1706.23    393.62 o 
   0  19 -14     1470.80     1639.03    464.91 o 
   1  19 -14     1423.70     1398.24    411.56 o 
   2  19 -14      499.27      862.87    316.41 o 
   3  19 -14     4195.07     3137.59    443.60 o 
   4  19 -14      337.85     1161.75    414.98 o 
   5  19 -14     3905.91     3966.14    576.62 o 
   0  20 -14     3865.64     3843.18   1150.76 o 
   1  20 -14     1655.83      905.70    446.97 o 
   2  20 -14      150.72      951.92    507.20 o 
   3  20 -14      622.77     1928.50    587.49 o 
   2   0 -13    95919.35    99772.20   1696.40 o 
   4   0 -13    67251.05    64747.08   2401.72 o 
   6   0 -13    43855.26    43367.73   1001.03 o 
   8   0 -13    17357.23    15863.57    516.80 o 
  10   0 -13    17661.72    17831.26    711.56 o 
  12   0 -13      830.52     1162.29    413.77 o 
  14   0 -13      677.85      968.02    454.37 o 
   1   1 -13      675.48      712.29     99.54 o 
   2   1 -13    13355.17    13189.85    206.60 o 
   3   1 -13     4019.53     4259.90    132.70 o 
   4   1 -13    17906.31    17337.44    314.03 o 
   5   1 -13    51148.60    50476.86    712.50 o 
   6   1 -13     2984.68     2992.51    177.37 o 
   7   1 -13    17306.82    16627.41    361.04 o 
   8   1 -13      474.19      889.65    171.89 o 
   9   1 -13     8682.44     8943.41    305.75 o 
  10   1 -13     1397.74     1442.80    200.63 o 
  11   1 -13     1632.97     1706.53    227.80 o 
  12   1 -13      271.13      574.83    217.65 o 
  13   1 -13     2153.57     2378.99    317.59 o 
  14   1 -13      781.10     1004.97    294.89 o 
  15   1 -13      388.92      459.39    325.21 o 
   1   2 -13    22211.31    20849.88    300.84 o 
   2   2 -13    11653.45    11681.25    215.50 o 
   3   2 -13    80971.28    81855.34    982.13 o 
   4   2 -13    27618.91    27275.69    438.96 o 
   5   2 -13    14417.01    13421.53    362.42 o 
   6   2 -13     5521.20     5590.68    208.55 o 
   7   2 -13    15676.26    15828.85    361.53 o 
   8   2 -13     9905.76    10213.89    404.34 o 
   9   2 -13    10151.23     9937.90    355.72 o 
  10   2 -13     5711.49     6742.08    331.22 o 
  11   2 -13      455.03     1132.58    248.34 o 
  12   2 -13     2197.38     2893.67    355.21 o 
  13   2 -13      279.43      649.91    262.49 o 
  14   2 -13     1002.96     1307.85    311.98 o 
  15   2 -13      408.90     1087.94    584.82 o 
   2   3 -13    49664.95    49856.53    705.81 o 
   3   3 -13     3724.76     3789.79    174.59 o 
   4   3 -13     5710.28     6184.63    179.55 o 
   5   3 -13     3558.85     3382.79    152.10 o 
   6   3 -13    40924.93    39931.31    601.48 o 
   7   3 -13     2107.71     2526.22    214.62 o 
   8   3 -13     4471.88     5130.10    282.26 o 
   9   3 -13     6143.06     6526.37    313.40 o 
  10   3 -13    10651.81    11498.51    363.63 o 
  11   3 -13     1137.84     1179.29    174.15 o 
  12   3 -13     8650.93     8477.97    385.72 o 
  13   3 -13     1161.47     1565.19    246.20 o 
  14   3 -13      501.05     1075.49    471.50 o 
  15   3 -13     1032.76      884.69    334.73 o 
   2   4 -13     7107.77     7485.10    206.29 o 
   3   4 -13   184371.11   181511.34   2453.12 o 
   4   4 -13     7519.51     7846.85    198.13 o 
   5   4 -13     1135.23     1266.94    219.76 o 
   6   4 -13    13297.21    13232.05    352.27 o 
   7   4 -13    26524.39    26582.07    535.69 o 
   8   4 -13      124.75     1055.26    262.69 o 
   9   4 -13    22949.93    23667.22    588.91 o 
  10   4 -13     2789.94     2965.29    254.48 o 
  11   4 -13     2949.65     3002.68    311.22 o 
  12   4 -13     9307.35     9758.00    778.41 o 
  13   4 -13     1652.78     1636.79    263.07 o 
  14   4 -13     1756.34     2087.01    340.80 o 
  15   4 -13     1340.09     1453.99    471.78 o 
   1   5 -13      928.76      870.94     80.36 o 
   3   5 -13    12726.66    12506.69    243.15 o 
   4   5 -13     8112.61     7732.29    210.05 o 
   5   5 -13    20305.96    20296.94    395.57 o 
   6   5 -13     2886.54     3359.62    212.11 o 
   7   5 -13     1075.11     1106.82    160.15 o 
   8   5 -13     5170.72     5558.27    283.87 o 
   9   5 -13    23768.11    23190.63    712.03 o 
  10   5 -13     4979.10     4896.46    290.23 o 
  11   5 -13     2694.27     2665.23    255.69 o 
  12   5 -13     1530.50     1147.87    243.47 o 
  13   5 -13     6947.29     6512.92    445.71 o 
  14   5 -13     2592.04     2013.58    312.22 o 
  15   5 -13     3906.45     2969.59    377.64 o 
   1   6 -13    23999.35    23966.48    395.34 o 
   2   6 -13     9713.89     9457.10    244.19 o 
   3   6 -13   111205.27   109202.11   1438.43 o 
   4   6 -13    12707.76    12627.22    273.57 o 
   5   6 -13     8063.14     7671.97    264.28 o 
   6   6 -13     3320.04     3720.64    275.35 o 
   7   6 -13     5774.30     5805.25    283.07 o 
   8   6 -13      470.86      845.54    376.32 o 
   9   6 -13     3977.97     4322.69    341.22 o 
  10   6 -13     8597.42     7954.52    384.04 o 
  11   6 -13     1088.43     1174.65    252.09 o 
  12   6 -13     4008.15     3820.01    347.53 o 
  13   6 -13      193.60        5.54    277.86 o 
  14   6 -13     1736.27     1151.55    273.74 o 
   1   7 -13    16306.69    16083.83    385.51 o 
   2   7 -13    46673.75    46814.67    827.96 o 
   3   7 -13    19110.55    19374.88    382.15 o 
   4   7 -13    29088.41    28348.43    526.70 o 
   5   7 -13    37944.64    36990.86    702.88 o 
   6   7 -13     6230.11     5810.29    309.16 o 
   7   7 -13     1062.09      893.34    253.31 o 
   8   7 -13     3500.80     3884.62    303.68 o 
   9   7 -13     5402.23     5830.43    403.70 o 
  10   7 -13     7218.35     7430.14    377.94 o 
  11   7 -13    16603.35    17004.12    528.97 o 
  12   7 -13       70.61      857.04    314.63 o 
  13   7 -13      676.87     1380.73    326.54 o 
  14   7 -13     1497.37     2232.05    400.59 o 
   1   8 -13     2904.98     2822.04    189.79 o 
   2   8 -13    12874.75    13030.44    343.06 o 
   3   8 -13     8645.78     9297.70    292.96 o 
   4   8 -13     6623.58     6921.13    318.82 o 
   5   8 -13     9454.94    10275.00    390.41 o 
   6   8 -13     3267.46     3006.18    264.84 o 
   7   8 -13     6946.33     6689.12    493.63 o 
   8   8 -13      410.34      991.45    244.46 o 
   9   8 -13     2299.09     2158.30    272.97 o 
  10   8 -13     1329.87     1989.84    296.11 o 
  11   8 -13       19.37      442.12    310.67 o 
  12   8 -13      130.33      866.00    287.51 o 
  13   8 -13      287.56     1219.37    373.29 o 
  14   8 -13      362.77     1183.04    376.78 o 
   1   9 -13    25115.30    25286.18    461.93 o 
   2   9 -13    18795.19    18782.79    418.87 o 
   3   9 -13      817.31     1228.32    341.13 o 
   4   9 -13    14963.80    14373.75    422.36 o 
   5   9 -13     2549.59     2674.83    248.45 o 
   6   9 -13     9964.47    10625.67    431.58 o 
   7   9 -13      959.65     1547.81    355.21 o 
   8   9 -13    27063.47    27269.47    729.46 o 
   9   9 -13     1502.13     1671.87    266.67 o 
  10   9 -13     7087.06     7864.56    627.18 o 
  11   9 -13     2410.80     1975.22    303.91 o 
  12   9 -13      382.13     1127.86    317.20 o 
  13   9 -13      448.01     1634.87    433.36 o 
  14   9 -13     2916.04     1746.87    513.04 o 
   1  10 -13     8801.73     9144.72    327.24 o 
   2  10 -13     7112.35     7097.88    296.58 o 
   3  10 -13     8090.38     8561.67    328.98 o 
   4  10 -13     1238.25     1327.59    207.66 o 
   5  10 -13     2883.32     3027.78    259.52 o 
   6  10 -13     2268.45     2316.24    324.10 o 
   7  10 -13     7878.99     7519.39    399.18 o 
   8  10 -13      421.21      672.95    333.63 o 
   9  10 -13     9185.42     9608.86    531.11 o 
  10  10 -13     1773.74     1786.46    327.10 o 
  11  10 -13     2039.21     2200.33    333.49 o 
  12  10 -13     2178.26     1893.03    369.24 o 
  13  10 -13     1236.09     1686.19    348.63 o 
   1  11 -13     2589.00     2895.61    318.12 o 
   2  11 -13     2659.76     2448.88    221.18 o 
   3  11 -13    34960.52    34358.98    681.91 o 
   4  11 -13     2218.59     2774.28    260.26 o 
   5  11 -13     4011.87     3542.95    334.58 o 
   6  11 -13      330.47      645.64    277.20 o 
   7  11 -13      485.78     1289.11    346.29 o 
   8  11 -13     6154.92     6672.27    540.77 o 
   9  11 -13     2081.34     2953.49    411.70 o 
  10  11 -13      541.83     1468.31    563.71 o 
  11  11 -13     1041.16     1170.78    359.16 o 
  12  11 -13       70.17      342.67    356.86 o 
  13  11 -13     1984.30     2010.54    355.07 o 
   1  12 -13     1487.79     2266.84    236.12 o 
   2  12 -13     5639.46     5893.70    308.84 o 
   3  12 -13     5220.15     5032.44    309.71 o 
   4  12 -13     4912.25     5069.73    301.79 o 
   5  12 -13      509.20      838.88    224.86 o 
   6  12 -13     1979.35     2350.20    291.63 o 
   7  12 -13      939.08     1862.99    319.21 o 
   8  12 -13     3174.73     3792.86    371.89 o 
   9  12 -13     7363.88     7851.12    528.63 o 
  10  12 -13     5838.29     4849.35    669.73 o 
  11  12 -13     1002.12      736.30    328.40 o 
  12  12 -13     4255.15     4430.39    677.39 o 
   1  13 -13      940.47      894.90    178.50 o 
   2  13 -13     1916.90     1641.47    195.74 o 
   3  13 -13    36312.68    36784.81    770.67 o 
   4  13 -13     7363.00     6961.03    344.41 o 
   5  13 -13     7251.86     6836.06    507.24 o 
   6  13 -13     4612.45     4082.16    338.10 o 
   7  13 -13      397.58     1210.56    343.51 o 
   8  13 -13     2656.63     2733.17    334.13 o 
   9  13 -13      319.49      445.32    622.00 o 
  10  13 -13     1214.02     1153.06    297.52 o 
  11  13 -13     1924.94     1547.93    333.36 o 
  12  13 -13     2134.32     1948.13    375.42 o 
   1  14 -13     3236.99     3393.92    282.95 o 
   2  14 -13     3407.53     3284.06    275.69 o 
   3  14 -13    13624.78    13195.11    441.20 o 
   4  14 -13     2426.58     2691.22    287.09 o 
   5  14 -13     2868.73     3003.51    326.58 o 
   6  14 -13     1732.35     1261.83    235.83 o 
   7  14 -13     6681.51     7212.52    455.96 o 
   8  14 -13     1378.07     1611.75    313.26 o 
   9  14 -13     5822.52     7765.43    580.35 o 
  10  14 -13     3168.73     4559.94    769.66 o 
  11  14 -13      834.33     1115.79    394.37 o 
   1  15 -13     5675.46     6432.34    480.57 o 
   2  15 -13     5047.94     4804.52    324.17 o 
   3  15 -13     2627.36     2617.24    335.38 o 
   4  15 -13    10086.64    10541.14    475.64 o 
   5  15 -13     5039.12     4866.50    381.43 o 
   6  15 -13    11863.78    11480.53    512.80 o 
   7  15 -13      778.28      864.92    335.85 o 
   8  15 -13     5324.90     5931.79    526.73 o 
   9  15 -13     2975.23     2878.11    380.75 o 
  10  15 -13      131.20      647.88    338.15 o 
   1  16 -13     4657.79     4678.15    326.67 o 
   2  16 -13    11848.27    12221.09    729.14 o 
   3  16 -13     2907.99     3085.26    335.19 o 
   4  16 -13     4424.46     4219.21    360.44 o 
   5  16 -13     1750.55     1846.32    309.49 o 
   6  16 -13      521.05     1065.83    325.01 o 
   7  16 -13     5549.31     8196.59   1167.20 o 
   8  16 -13     2075.06     1984.04    325.79 o 
   9  16 -13      312.37      925.49    428.09 o 
   1  17 -13    11408.69    11032.18    480.79 o 
   2  17 -13     3356.86     3561.69    372.10 o 
   3  17 -13    14914.77    15550.62    666.95 o 
   4  17 -13      861.61     1050.75    297.25 o 
   5  17 -13     1729.28     2337.75    327.87 o 
   6  17 -13    11838.41    11707.61   1008.06 o 
   7  17 -13     3652.10     4291.50    668.10 o 
   8  17 -13      833.33     1068.25    408.08 o 
   1  18 -13     1049.77     1159.45    371.65 o 
   2  18 -13     8215.57     7636.90    666.56 o 
   3  18 -13     2333.24     1731.43    303.26 o 
   4  18 -13     3819.18     3469.91    402.44 o 
   5  18 -13     1397.20     1413.53    345.56 o 
   6  18 -13     1730.00     1490.12    295.94 o 
   7  18 -13     1257.60     1669.61    361.56 o 
   1  19 -13     3697.11     4656.83    644.17 o 
   2  19 -13      116.62      420.66    438.83 o 
   3  19 -13     3633.82     2855.72    385.99 o 
   4  19 -13      571.24      964.46    343.71 o 
   5  19 -13       90.96      395.20    313.83 o 
   6  19 -13      640.29     2439.14    635.54 o 
   1  20 -13     1071.81     1903.52    545.28 o 
   2  20 -13     1432.23     1557.15    782.05 o 
   3  20 -13      389.34      899.30    356.97 o 
   0   0 -12     5246.38     6171.56    254.30 o 
   2   0 -12    28201.23    26818.45    525.49 o 
   4   0 -12    87906.69    88421.16   1884.77 o 
   6   0 -12    36436.27    36639.82    803.24 o 
   8   0 -12    34654.56    32412.65    770.54 o 
  10   0 -12    11350.93    12359.72    672.30 o 
  12   0 -12      837.47     1186.02    361.35 o 
  14   0 -12     4485.60     2970.13    480.26 o 
   0   1 -12    19081.37    19659.72    367.36 o 
   1   1 -12    25369.11    25840.41    331.99 o 
   2   1 -12    11236.04    10880.54    179.43 o 
   4   1 -12    32140.05    32884.27    509.36 o 
   5   1 -12    84765.58    86830.08   1347.42 o 
   6   1 -12     2171.72     2452.02    209.69 o 
   7   1 -12     2215.40     2465.68    172.33 o 
   8   1 -12     3214.17     3864.78    240.28 o 
   9   1 -12    28286.34    28490.65    526.79 o 
  10   1 -12    10267.66    10626.99    361.18 o 
  11   1 -12     1344.17     1039.91    172.53 o 
  12   1 -12      429.67     1158.84    262.27 o 
  13   1 -12     5564.01     6127.42    468.61 o 
  14   1 -12      142.49      277.35    338.16 o 
  15   1 -12     5447.93     4350.37    422.84 o 
   0   2 -12     9273.23    10542.79    271.42 o 
   1   2 -12    42808.31    42831.19    515.50 o 
   2   2 -12    29338.52    29565.25    397.16 o 
   3   2 -12     2929.87     3044.51    121.14 o 
   4   2 -12    29736.97    28933.86    490.34 o 
   5   2 -12     7186.23     7358.57    210.65 o 
   6   2 -12    18018.30    17976.82    364.54 o 
   7   2 -12      621.65      910.83    171.55 o 
   8   2 -12     5589.04     6087.49    254.19 o 
   9   2 -12     8595.25     8210.10    303.39 o 
  10   2 -12     3478.06     2964.27    248.50 o 
  11   2 -12    27082.44    26964.02    668.50 o 
  12   2 -12     1196.02     1575.09    385.76 o 
  13   2 -12       43.52      229.30    244.54 o 
  14   2 -12     2062.60     1696.45    407.96 o 
  15   2 -12      408.32     1149.52    389.20 o 
   0   3 -12    65312.57    63592.23   1077.07 o 
   1   3 -12    18664.37    18895.71    298.70 o 
   2   3 -12    30295.19    30381.15    431.49 o 
   3   3 -12     7039.88     7160.77    154.10 o 
   4   3 -12    12856.23    13191.62    256.38 o 
   5   3 -12     1414.54     1390.76    128.80 o 
   6   3 -12    17488.72    18059.87    365.50 o 
   7   3 -12     6055.17     5834.98    263.42 o 
   8   3 -12     9428.96    10141.06    362.41 o 
   9   3 -12     7932.85     7458.00    323.65 o 
  10   3 -12    76539.24    77860.21   1234.48 o 
  11   3 -12     7253.18     7000.22    321.85 o 
  12   3 -12      597.37     1251.68    342.95 o 
  13   3 -12      868.96     1398.73    396.67 o 
  14   3 -12      117.98     1057.97    633.58 o 
  15   3 -12     2112.57     1825.37    607.02 o 
   0   4 -12     4056.61     3976.76    180.26 o 
   2   4 -12    11409.55    11234.17    244.48 o 
   3   4 -12      544.41      801.24    211.07 o 
   4   4 -12    13436.87    14075.43    260.23 o 
   5   4 -12     9180.37     8826.69    232.55 o 
   6   4 -12     3264.17     3446.96    212.86 o 
   7   4 -12     1776.73     2299.20    213.80 o 
   8   4 -12     4221.63     4622.16    258.58 o 
   9   4 -12    48705.19    49196.00    816.66 o 
  10   4 -12     3837.48     4524.87    276.88 o 
  11   4 -12    25713.78    25667.68    579.32 o 
  12   4 -12     8705.03     8885.90    399.25 o 
  13   4 -12     4091.00     4001.25    710.02 o 
  14   4 -12     1201.87     1092.37    356.39 o 
  15   4 -12     1183.25     1464.94    425.38 o 
   0   5 -12    99086.01    98073.64   1848.79 o 
   1   5 -12    11473.28    11935.89    233.91 o 
   2   5 -12    14294.90    14468.17    343.61 o 
   3   5 -12     1068.64     1102.61     94.30 o 
   4   5 -12     8980.76     8527.42    223.47 o 
   5   5 -12    16700.65    16259.78    351.88 o 
   6   5 -12     1916.56     2017.27    197.50 o 
   7   5 -12     5085.15     4955.65    243.74 o 
   8   5 -12     2259.43     1969.38    242.69 o 
   9   5 -12     2719.34     2573.48    236.82 o 
  10   5 -12    30145.48    29097.38    843.60 o 
  11   5 -12    19292.81    19069.37    492.24 o 
  12   5 -12     1793.08     2121.76    290.78 o 
  13   5 -12      994.99     1738.10    352.14 o 
  14   5 -12     1887.14     1008.65    405.25 o 
  15   5 -12      444.54     1751.85    383.38 o 
   0   6 -12     1559.10     1542.11    167.78 o 
   1   6 -12    33585.75    32078.35    492.12 o 
   2   6 -12     6787.02     6427.22    172.06 o 
   3   6 -12    20974.08    21176.50    340.43 o 
   4   6 -12    23352.13    23601.97    380.26 o 
   5   6 -12      736.89     1030.82    138.33 o 
   6   6 -12     6365.09     6173.24    267.18 o 
   7   6 -12     1299.93     1200.02    166.77 o 
   8   6 -12     4037.71     4197.51    287.18 o 
   9   6 -12     6294.14     5693.85    287.61 o 
  10   6 -12     8620.49     8011.61    370.97 o 
  11   6 -12     9493.12     9992.81    491.47 o 
  12   6 -12     1628.96     1733.78    474.52 o 
  13   6 -12     4122.07     3073.04    343.26 o 
  14   6 -12     3266.76     3347.46    414.44 o 
  15   6 -12      653.82      627.82    611.43 o 
   0   7 -12       42.03      372.42    210.90 o 
   1   7 -12     1605.34     1461.30    122.21 o 
   2   7 -12     6884.66     6821.20    264.54 o 
   3   7 -12    29883.94    29500.71    477.29 o 
   4   7 -12     5938.01     5903.53    202.84 o 
   5   7 -12     2887.45     3536.48    296.90 o 
   6   7 -12    30341.35    30028.49    608.54 o 
   7   7 -12     3862.75     3917.77    319.40 o 
   8   7 -12      606.41      798.78    237.63 o 
   9   7 -12    11066.18    11277.85    442.10 o 
  10   7 -12     1867.67     2185.68    260.91 o 
  11   7 -12        8.24     1075.38    305.46 o 
  12   7 -12      769.07      934.44    260.35 o 
  13   7 -12      591.05      519.39    308.50 o 
  14   7 -12      483.88      450.72    415.48 o 
   0   8 -12    19283.88    18304.54    510.49 o 
   1   8 -12    22827.53    22336.84    396.19 o 
   2   8 -12    43168.15    42663.35    710.29 o 
   3   8 -12    46974.18    46416.99    748.92 o 
   4   8 -12     9319.15     9491.33    507.73 o 
   5   8 -12     1660.72     1619.72    224.15 o 
   6   8 -12     3966.56     4287.81    307.98 o 
   7   8 -12    25013.98    25533.04    644.22 o 
   8   8 -12    10965.28    11541.77    720.14 o 
   9   8 -12     9875.88     9781.04    462.85 o 
  10   8 -12     2213.28     2264.19    288.69 o 
  11   8 -12     4601.57     4562.25    357.06 o 
  12   8 -12     1599.26     1486.68    266.24 o 
  13   8 -12     1158.25     1315.04    578.51 o 
  14   8 -12     4600.82     5146.01    413.91 o 
   0   9 -12    45875.25    47368.29   1192.01 o 
   1   9 -12    21608.92    22118.37    432.58 o 
   2   9 -12    15514.78    15473.05    391.44 o 
   3   9 -12    31253.17    31689.83    607.95 o 
   4   9 -12     4672.38     4508.85    290.83 o 
   5   9 -12     3674.31     3587.43    258.21 o 
   6   9 -12    16335.96    16727.44    521.93 o 
   7   9 -12      821.06     1215.45    284.12 o 
   8   9 -12     2635.43     2630.78    316.42 o 
   9   9 -12     7873.89     7221.10    411.14 o 
  10   9 -12    12245.26    13618.02   1165.06 o 
  11   9 -12     1903.60     2098.47    342.26 o 
  12   9 -12       18.38      130.40    318.87 o 
  13   9 -12        3.07      469.05    387.80 o 
  14   9 -12       47.14     1267.17    441.34 o 
   0  10 -12    14871.79    15164.82    498.94 o 
   1  10 -12    10478.06    10711.83    312.37 o 
   2  10 -12    37458.09    37518.13    652.04 o 
   3  10 -12    17687.30    18120.24    430.69 o 
   4  10 -12     2401.51     2665.76    249.86 o 
   5  10 -12     4122.77     4876.17    809.33 o 
   6  10 -12      210.85     1408.13    378.86 o 
   7  10 -12     8806.86     9234.92    472.64 o 
   8  10 -12     6830.35     6773.71    433.67 o 
   9  10 -12    36049.40    37926.83   1015.14 o 
  10  10 -12      925.91      453.31    295.32 o 
  11  10 -12     1840.39     1619.96    323.11 o 
  12  10 -12     2325.07      999.48    327.60 o 
  13  10 -12      289.63      599.54    432.98 o 
   0  11 -12    39294.94    40322.60   1054.02 o 
   1  11 -12     7909.88     8313.14    311.25 o 
   2  11 -12     3495.36     3856.58    258.96 o 
   3  11 -12      558.87     1086.23    280.90 o 
   4  11 -12     2941.14     3511.61    268.54 o 
   5  11 -12    10439.71    10169.75    416.50 o 
   6  11 -12      396.11      435.72    288.17 o 
   7  11 -12     4414.02     4706.90    353.06 o 
   8  11 -12     1270.24     1461.42    340.55 o 
   9  11 -12     5768.89     6232.39    464.29 o 
  10  11 -12    12843.90    12039.99    584.73 o 
  11  11 -12    12621.05    12572.79    645.95 o 
  12  11 -12      561.86      943.94    342.64 o 
  13  11 -12      235.96     1142.76    434.53 o 
   0  12 -12    13616.94    14460.72    601.12 o 
   1  12 -12     5833.08     6404.46    314.21 o 
   2  12 -12    17662.79    18470.86    449.15 o 
   3  12 -12     5510.63     5968.48    317.84 o 
   4  12 -12     4973.23     4526.52    301.97 o 
   5  12 -12    10011.97    10522.76    400.90 o 
   6  12 -12     1744.55     1895.14    330.25 o 
   7  12 -12     4398.33     4892.18    382.04 o 
   8  12 -12     4761.01     6876.62   1396.20 o 
   9  12 -12      174.11      874.39    375.32 o 
  10  12 -12     3779.20     3054.02    369.73 o 
  11  12 -12      223.07     1072.06    367.90 o 
  12  12 -12     3023.30     2296.14    609.19 o 
   0  13 -12     6055.31     6454.45    504.71 o 
   1  13 -12     5143.14     5872.01    412.20 o 
   2  13 -12     1532.14     1468.50    214.27 o 
   3  13 -12     3660.80     2687.14    217.07 o 
   4  13 -12    10126.36     9898.83    452.31 o 
   5  13 -12     1003.30     1971.79    316.40 o 
   6  13 -12     7418.05     8489.92    622.96 o 
   7  13 -12     1122.21     1283.01    281.29 o 
   8  13 -12     1116.54     1346.00    352.67 o 
   9  13 -12     3793.58     3287.86    390.18 o 
  10  13 -12      996.68     1126.81    308.34 o 
  11  13 -12    11051.66     9831.18    562.17 o 
  12  13 -12     1131.35     1500.97    354.70 o 
   0  14 -12     1188.71     1299.87    284.42 o 
   1  14 -12     3574.55     4088.69    300.92 o 
   2  14 -12     2635.48     2946.82    359.69 o 
   3  14 -12    19002.71    18166.19    482.05 o 
   4  14 -12     3207.07     2627.68    359.25 o 
   5  14 -12     6638.50     7002.38    570.24 o 
   6  14 -12     3256.83     3938.76    396.54 o 
   7  14 -12    21181.69    20999.63    663.70 o 
   8  14 -12       32.30      245.53    307.79 o 
   9  14 -12     2280.14     2312.27    376.55 o 
  10  14 -12     3516.46     3966.46   1034.23 o 
  11  14 -12      614.11      594.67    318.86 o 
   0  15 -12     1190.81      901.66    366.02 o 
   1  15 -12      747.52     1044.15    206.30 o 
   2  15 -12     5505.02     5837.80    347.46 o 
   3  15 -12     3585.00     3758.50    361.31 o 
   4  15 -12     3309.41     3794.59    379.17 o 
   5  15 -12      727.01     1250.45    348.73 o 
   6  15 -12    18757.09    18139.14    613.63 o 
   7  15 -12       43.85      889.57    375.04 o 
   8  15 -12     3520.38     2685.47    329.13 o 
   9  15 -12      764.96      868.86    336.51 o 
  10  15 -12      901.68     1279.18    361.59 o 
   0  16 -12      760.92      884.91    389.00 o 
   1  16 -12      266.18     1117.94    303.17 o 
   2  16 -12    19062.62    18769.07    598.59 o 
   3  16 -12    18017.54    19107.74    723.78 o 
   4  16 -12     1852.60     1874.94    276.93 o 
   5  16 -12      681.88     1253.36    337.83 o 
   6  16 -12      476.26     1763.08    383.04 o 
   7  16 -12     8697.45     8061.05    503.82 o 
   8  16 -12      463.14      601.03    350.72 o 
   9  16 -12     1844.23     1549.02    554.38 o 
   0  17 -12      565.44     1400.01    656.07 o 
   1  17 -12      997.59     1056.22    328.51 o 
   2  17 -12     4322.40     4324.50    558.39 o 
   3  17 -12      671.94     1320.24    389.47 o 
   4  17 -12      555.96      836.90    304.29 o 
   5  17 -12      698.72      973.31    273.57 o 
   6  17 -12     1223.79     1259.56    288.76 o 
   7  17 -12     1987.35     2290.05    540.29 o 
   8  17 -12     1455.10     1767.12    329.92 o 
   9  17 -12     2931.40     2718.99    815.32 o 
   0  18 -12     6476.47     6798.31   1683.78 o 
   1  18 -12      598.15     1668.29    354.86 o 
   2  18 -12     8685.31     9190.61    578.10 o 
   3  18 -12     2663.16     2359.30    340.03 o 
   4  18 -12     2655.30     1617.20    295.18 o 
   5  18 -12      335.94      716.75    338.26 o 
   6  18 -12     1506.12     1703.39    346.79 o 
   7  18 -12     1530.86     1134.35    303.76 o 
   0  19 -12      303.75     2019.11    801.51 o 
   1  19 -12     1657.11     1717.32    496.07 o 
   2  19 -12     1859.95     1487.81    334.81 o 
   3  19 -12      899.73     1167.23    305.25 o 
   4  19 -12      223.86      848.42    321.32 o 
   5  19 -12     1028.14     1154.06    394.52 o 
   6  19 -12       63.67     1077.25    404.05 o 
   0  20 -12     7142.34     8524.15   2058.55 o 
   1  20 -12      365.18     1776.15    469.78 o 
   2  20 -12     5600.51     5251.80    620.24 o 
   3  20 -12      740.98      939.05    361.21 o 
   4  20 -12      132.29     1095.35    451.51 o 
   2   0 -11     3992.13     4078.61    163.11 o 
   4   0 -11    23232.33    24117.85    572.66 o 
   6   0 -11    71342.63    73219.11   1500.20 o 
   8   0 -11    47128.17    48713.55   1167.07 o 
  10   0 -11    10306.48    10342.95    520.59 o 
  12   0 -11     8594.44     9528.36    652.57 o 
  14   0 -11     4153.64     4091.78    627.11 o 
   1   1 -11     6914.66     6864.95    140.13 o 
   2   1 -11     9290.24     9801.86    165.26 o 
   3   1 -11    10394.16    10572.65    218.01 o 
   4   1 -11     7738.48     8683.20    216.41 o 
   5   1 -11    58062.29    57926.79    873.07 o 
   6   1 -11      345.41      771.20    201.68 o 
   7   1 -11    20225.71    20684.11    410.04 o 
   8   1 -11     2610.18     3184.87    214.65 o 
   9   1 -11    34279.79    35179.84    590.72 o 
  10   1 -11    11032.95    11642.97    382.99 o 
  11   1 -11     4353.10     4476.42    269.31 o 
  12   1 -11     2752.47     3079.94    244.40 o 
  13   1 -11     3693.95     3289.69    471.97 o 
  14   1 -11      229.86      743.40    338.01 o 
  15   1 -11     7042.26     6317.84    584.52 o 
   1   2 -11    40540.39    39007.14    476.97 o 
   2   2 -11     5410.23     5690.51    156.13 o 
   3   2 -11    33730.66    32736.79    447.18 o 
   4   2 -11    39106.63    37102.71    634.34 o 
   5   2 -11     2627.62     2753.95    153.82 o 
   6   2 -11     4538.81     4749.02    330.87 o 
   7   2 -11    22294.12    21912.28    430.91 o 
   8   2 -11    14812.66    15416.83    379.42 o 
   9   2 -11     3358.94     3533.78    242.79 o 
  10   2 -11     2848.43     2928.95    245.82 o 
  11   2 -11     6760.08     7192.35    316.03 o 
  12   2 -11     7953.20     8337.18    397.04 o 
  13   2 -11        6.51      812.89    293.69 o 
  14   2 -11     1364.78     1075.09    262.61 o 
  15   2 -11      167.12      254.83    337.70 o 
   1   3 -11    46982.90    47861.37    647.51 o 
   2   3 -11    47816.42    47151.26    618.16 o 
   3   3 -11     6637.32     6590.86    179.85 o 
   4   3 -11      412.28      528.36    140.02 o 
   5   3 -11     3005.57     3619.65    156.60 o 
   6   3 -11      329.96      649.85    177.81 o 
   7   3 -11      770.98      950.58    215.65 o 
   8   3 -11    17872.02    18287.32    437.50 o 
   9   3 -11     7015.54     7385.56    340.19 o 
  10   3 -11    30496.54    29071.42    729.49 o 
  11   3 -11     9036.39     9424.01    356.00 o 
  12   3 -11    14410.73    14852.04    565.13 o 
  13   3 -11     1961.61     1978.26    384.97 o 
  14   3 -11      112.13      474.78    285.82 o 
  15   3 -11      328.42      710.30    345.25 o 
   1   4 -11    35862.15    34940.73    485.82 o 
   2   4 -11    25394.95    25076.51    417.90 o 
   3   4 -11    44075.79    42577.25    592.86 o 
   4   4 -11    11660.21    11800.25    260.45 o 
   5   4 -11      379.92      712.35    139.66 o 
   6   4 -11      524.12      858.94    199.07 o 
   7   4 -11    15005.19    15029.03    371.86 o 
   8   4 -11     9703.24    10072.21    334.51 o 
   9   4 -11     7101.26     6837.15    345.37 o 
  10   4 -11     2460.32     2695.06    233.92 o 
  11   4 -11    13956.53    14862.65    448.18 o 
  12   4 -11     1012.95     1550.99    343.06 o 
  13   4 -11     4324.51     4100.42    319.13 o 
  14   4 -11     2063.10     2642.90    423.70 o 
  15   4 -11       39.12      691.59    365.10 o 
   1   5 -11    21318.75    20931.71    331.31 o 
   2   5 -11    66730.08    65574.75    893.08 o 
   3   5 -11    11573.74    11913.84    245.96 o 
   4   5 -11     1612.46     1725.34    203.78 o 
   5   5 -11      794.03      897.31    145.63 o 
   6   5 -11      803.61      766.32    126.50 o 
   7   5 -11    10511.62    10949.70    334.97 o 
   8   5 -11     8109.48     8287.80    318.69 o 
   9   5 -11      629.89     1204.40    216.01 o 
  10   5 -11     3935.05     3963.37    266.49 o 
  11   5 -11     5227.04     5473.33    319.71 o 
  12   5 -11     5697.53     6463.11    377.98 o 
  13   5 -11      732.92     1565.93    338.05 o 
  14   5 -11      224.79      853.76    331.15 o 
  15   5 -11     1554.27     1390.93    357.47 o 
   2   6 -11    36350.24    35092.44    546.72 o 
   3   6 -11     6711.19     6966.10    252.74 o 
   4   6 -11     4823.08     4802.21    217.28 o 
   5   6 -11     2404.63     2648.30    264.71 o 
   6   6 -11     3290.45     3674.84    237.56 o 
   7   6 -11     1068.42      918.87    147.45 o 
   8   6 -11    24745.82    24656.87    535.88 o 
   9   6 -11     4222.61     3846.00    267.84 o 
  10   6 -11     5473.08     5836.71    436.43 o 
  11   6 -11     2004.73     2729.15    428.26 o 
  12   6 -11      571.73      967.06    271.57 o 
  13   6 -11     2277.37     2361.21    329.94 o 
  14   6 -11      465.69      188.16    354.28 o 
  15   6 -11      926.35     1867.47    391.75 o 
   1   7 -11     7622.16     7539.71    214.21 o 
   2   7 -11     8953.93     9465.02    245.96 o 
   3   7 -11     2912.99     3212.99    173.19 o 
   4   7 -11    39265.32    37782.14    592.92 o 
   5   7 -11     7997.00     7733.07    275.92 o 
   6   7 -11      816.21      961.57    208.47 o 
   7   7 -11    11971.60    11854.34    396.61 o 
   8   7 -11      199.09     1074.72    267.04 o 
   9   7 -11     2026.85     2465.04    239.11 o 
  10   7 -11     4824.60     6010.14    560.87 o 
  11   7 -11     2255.82     2262.20    300.24 o 
  12   7 -11      336.66     1373.39    314.77 o 
  13   7 -11      590.61      854.93    284.58 o 
  14   7 -11      213.11     1021.68    405.25 o 
   1   8 -11    33721.52    33530.04    515.82 o 
   2   8 -11     8750.51     8445.06    244.06 o 
   3   8 -11    95516.10    95622.97   1360.05 o 
   4   8 -11    18376.33    18219.24    387.89 o 
   5   8 -11     1147.23     1282.30    169.53 o 
   6   8 -11     4192.37     4443.39    390.32 o 
   7   8 -11      952.11      777.96    300.65 o 
   8   8 -11    24989.82    24639.63    645.09 o 
   9   8 -11     7339.07     7839.22    411.35 o 
  10   8 -11     1923.35     2193.69    255.30 o 
  11   8 -11      216.39      798.37    314.14 o 
  12   8 -11      156.39      581.35    304.79 o 
  13   8 -11      355.64      491.16    430.77 o 
  14   8 -11      329.68      687.65    399.31 o 
   1   9 -11    34041.12    34583.07    556.20 o 
   2   9 -11     9280.53     9593.73    306.16 o 
   3   9 -11    12461.85    12522.99    365.87 o 
   4   9 -11    50232.67    49975.21    827.11 o 
   5   9 -11     1488.49     1551.51    204.98 o 
   6   9 -11    18106.84    17082.05    539.51 o 
   7   9 -11     1306.46     1268.42    214.59 o 
   8   9 -11     1185.84     1767.93    304.43 o 
   9   9 -11      172.70      715.77    338.87 o 
  10   9 -11     4360.96     4061.00    383.53 o 
  11   9 -11     4165.05     4007.87    400.58 o 
  12   9 -11     2060.13     1865.77    406.16 o 
  13   9 -11      710.29     1469.26    655.74 o 
  14   9 -11      568.59     1479.61    422.19 o 
   1  10 -11    14235.58    14507.94    352.49 o 
   2  10 -11     1155.59     1400.04    181.06 o 
   3  10 -11    80835.93    77764.49   1143.74 o 
   4  10 -11     7471.03     7589.53    313.42 o 
   5  10 -11      297.72      789.04    259.94 o 
   6  10 -11     5799.62     5557.08    383.34 o 
   7  10 -11     7461.40     8026.21    399.59 o 
   8  10 -11      243.82      556.77    317.80 o 
   9  10 -11     3356.27     4293.92    569.41 o 
  10  10 -11     1590.35     1096.80    278.65 o 
  11  10 -11     3864.38     4061.22    417.08 o 
  12  10 -11      709.14     1156.24    321.21 o 
  13  10 -11     4102.68     3307.07    694.67 o 
   1  11 -11    15035.43    16462.90    398.57 o 
   2  11 -11     7131.96     6933.82    300.19 o 
   3  11 -11      504.86      765.28    182.58 o 
   4  11 -11    12525.69    11549.60    398.76 o 
   5  11 -11      478.83      727.25    265.86 o 
   6  11 -11    11005.18    11837.33    585.83 o 
   7  11 -11     1935.34     2806.55    308.21 o 
   8  11 -11       74.47      376.47    398.29 o 
   9  11 -11     6001.70     7087.10    503.56 o 
  10  11 -11     3264.04     3677.71    605.40 o 
  11  11 -11     1191.44     1319.83    301.59 o 
  12  11 -11     5168.76     5924.98    526.74 o 
  13  11 -11     1050.31      851.36    373.31 o 
   1  12 -11    13303.87    13834.54    408.14 o 
   2  12 -11    15260.23    16381.40    446.74 o 
   3  12 -11     2299.86     1943.94    202.81 o 
   4  12 -11     3563.35     4410.49    295.66 o 
   5  12 -11     1586.20     1422.04    316.78 o 
   6  12 -11     2264.91     2389.31    278.66 o 
   7  12 -11     5670.75     5279.75    416.00 o 
   8  12 -11     7123.34     7032.35    481.12 o 
   9  12 -11     3862.80     4293.65    656.22 o 
  10  12 -11     2634.29     4295.47   1355.01 o 
  11  12 -11      559.60      528.06    355.10 o 
  12  12 -11     1458.21     1434.61    328.00 o 
   1  13 -11    14019.04    14315.52    421.83 o 
   2  13 -11     2155.58     2083.54    216.50 o 
   3  13 -11      435.42     1430.86    258.04 o 
   4  13 -11    21096.27    20950.70    538.69 o 
   5  13 -11    16765.41    15946.72    543.11 o 
   6  13 -11      102.98      938.82    264.97 o 
   7  13 -11     2349.42     2548.92    411.74 o 
   8  13 -11     4477.76     4534.61    397.38 o 
   9  13 -11     4418.91     3953.59    436.56 o 
  10  13 -11      732.95     1110.11    369.02 o 
  11  13 -11       14.58      794.22    402.41 o 
  12  13 -11     1208.60     1291.20    330.31 o 
   1  14 -11     1035.11     1480.74    379.48 o 
   2  14 -11    16368.22    17241.59    468.03 o 
   3  14 -11     4218.75     4476.76    288.57 o 
   4  14 -11     3732.48     3642.06    320.99 o 
   5  14 -11      851.59      942.87    276.66 o 
   6  14 -11      561.84     1175.89    359.76 o 
   7  14 -11     4792.43     4938.37    437.62 o 
   8  14 -11     1694.52     1345.60    248.54 o 
   9  14 -11     8793.74     8173.70    534.70 o 
  10  14 -11      952.41     1272.43    319.79 o 
  11  14 -11      682.35     1310.53    403.35 o 
   1  15 -11       41.04      550.19    310.45 o 
   2  15 -11     7158.54     7725.01    477.81 o 
   3  15 -11     5650.75     6304.88    370.78 o 
   4  15 -11    12241.86    13068.62    520.91 o 
   5  15 -11      533.43     1187.42    275.09 o 
   6  15 -11     1296.27     1241.16    289.31 o 
   7  15 -11     1799.95     1655.62    342.82 o 
   8  15 -11     5739.82     5464.79    482.26 o 
   9  15 -11      196.86      633.68    344.01 o 
  10  15 -11      999.53     1268.88    323.11 o 
   1  16 -11     2886.84     2626.50    262.14 o 
   2  16 -11     1594.98     1806.32    282.04 o 
   3  16 -11      600.54     1447.73    447.74 o 
   4  16 -11     2263.83     2210.41    378.44 o 
   5  16 -11      843.55     1196.69    279.33 o 
   6  16 -11      440.76     1009.29    281.72 o 
   7  16 -11     1322.90     1018.02    267.15 o 
   8  16 -11      810.48      850.20    347.21 o 
   9  16 -11     3102.78     2256.74    403.80 o 
  10  16 -11      696.13     1601.25    387.91 o 
   1  17 -11    13602.91    14546.82    649.15 o 
   2  17 -11     4131.77     3874.06    346.30 o 
   3  17 -11     1327.78     2402.56    417.91 o 
   4  17 -11      834.86     1350.94    328.77 o 
   5  17 -11     4292.80     3667.43    349.72 o 
   6  17 -11     2381.70     2408.96    315.89 o 
   7  17 -11     1452.36     2309.57    470.61 o 
   8  17 -11     1536.59     2005.10    372.75 o 
   9  17 -11     6569.31     5292.84    518.09 o 
   1  18 -11      649.74      514.99    328.37 o 
   2  18 -11     3138.03     3184.20    784.52 o 
   3  18 -11      739.25     1144.60    338.34 o 
   4  18 -11     7857.12     8350.43    560.48 o 
   5  18 -11     1815.31     1589.41    338.30 o 
   6  18 -11     1101.98      978.16    369.65 o 
   7  18 -11       11.24      257.85    293.36 o 
   8  18 -11      961.89     1525.47    693.28 o 
   1  19 -11    12580.59    12405.78    852.78 o 
   2  19 -11      632.96      979.96    470.93 o 
   3  19 -11       59.26      767.79    359.96 o 
   4  19 -11       76.66      854.08    398.05 o 
   5  19 -11     7397.15     7565.91    540.52 o 
   6  19 -11     1021.80     1363.39    314.32 o 
   1  20 -11      182.39      998.02    439.69 o 
   2  20 -11       82.29      975.70    626.68 o 
   3  20 -11      217.10      537.97    405.95 o 
   4  20 -11     3607.76     3116.91    579.40 o 
   0   0 -10    39544.05    41424.19    911.55 o 
   2   0 -10    49826.93    51564.54   1026.47 o 
   4   0 -10   122327.30   122767.39   2440.06 o 
   6   0 -10    47762.58    49781.12   1102.55 o 
   8   0 -10    15847.32    16636.44    551.59 o 
  10   0 -10     6434.74     6586.30    400.68 o 
  12   0 -10     3842.91     4275.62    698.11 o 
  14   0 -10    11717.36     9925.35    814.38 o 
   0   1 -10     1940.97     2143.12    126.21 o 
   1   1 -10     2133.37     2338.20     93.85 o 
   3   1 -10    13834.53    14112.19    249.33 o 
   4   1 -10    19656.13    19746.69    332.01 o 
   5   1 -10   253080.30   241796.55   3441.08 o 
   6   1 -10     2998.19     2891.19    174.98 o 
   7   1 -10    27342.11    27426.68    472.97 o 
   8   1 -10     1034.68     1558.30    180.33 o 
   9   1 -10      825.24     1313.90    184.72 o 
  10   1 -10     3963.54     4207.65    254.14 o 
  11   1 -10      187.24     1096.66    350.60 o 
  12   1 -10     1663.39     1956.60    253.69 o 
  13   1 -10      227.53      887.28    391.34 o 
  14   1 -10      201.21      884.38    484.58 o 
  15   1 -10     4311.21     4439.62    430.19 o 
   0   2 -10   125086.90   129615.64   2342.41 o 
   1   2 -10     5475.58     5361.51    131.26 o 
   2   2 -10    32782.88    33374.87    492.89 o 
   3   2 -10    13497.37    12788.50    229.54 o 
   4   2 -10    54249.88    52873.45    795.27 o 
   5   2 -10    39770.91    39661.31    556.24 o 
   6   2 -10     1376.93     1494.69    137.85 o 
   7   2 -10    42039.79    42195.97    642.14 o 
   8   2 -10    16466.46    16487.31    389.20 o 
   9   2 -10    14993.58    14650.83    496.79 o 
  10   2 -10     2032.21     2290.24    331.83 o 
  11   2 -10    21144.16    21492.12    543.43 o 
  12   2 -10     8694.87     9394.71    528.22 o 
  13   2 -10     1104.39     1579.18    312.90 o 
  14   2 -10     5517.61     4612.69    427.63 o 
  15   2 -10     2518.45     1742.56    354.16 o 
   0   3 -10    17004.08    19367.81    368.26 o 
   1   3 -10     4945.76     5837.97    171.80 o 
   2   3 -10    18027.52    16928.34    286.78 o 
   4   3 -10    54096.80    52785.10    680.52 o 
   5   3 -10    36771.87    35470.79    546.94 o 
   6   3 -10     5773.33     5807.48    206.03 o 
   7   3 -10     6744.97     7102.43    259.19 o 
   8   3 -10    45269.98    44685.15    738.51 o 
   9   3 -10      358.79      946.10    215.02 o 
  10   3 -10    31359.24    31661.04    616.53 o 
  11   3 -10     1101.88     2292.77    337.50 o 
  12   3 -10    15138.39    15960.98    795.79 o 
  13   3 -10       16.43      575.97    324.90 o 
  14   3 -10     1773.55     2471.29    687.62 o 
  15   3 -10     1766.11     1790.84    354.12 o 
   0   4 -10    10345.87    10278.52    302.18 o 
   1   4 -10     9646.87     9477.90    217.75 o 
   2   4 -10    13845.68    13466.57    262.97 o 
   3   4 -10     8492.09     7901.99    177.95 o 
   4   4 -10       43.83      747.52    162.70 o 
   5   4 -10    12395.63    11944.41    260.74 o 
   6   4 -10     7312.41     7228.37    220.57 o 
   7   4 -10    36278.79    36083.88    632.46 o 
   8   4 -10     5467.26     5408.21    272.16 o 
   9   4 -10    36658.83    36529.38    705.08 o 
  10   4 -10      189.66     1125.44    235.23 o 
  11   4 -10    12966.87    13256.39    428.67 o 
  12   4 -10     8244.57     8555.63    408.02 o 
  13   4 -10     5512.04     5994.27    602.99 o 
  14   4 -10     1004.34      792.75    332.64 o 
  15   4 -10     3803.36     3864.23    374.82 o 
   0   5 -10    61440.42    58913.43   1196.55 o 
   1   5 -10     4871.37     4613.49    146.82 o 
   2   5 -10    52586.31    51032.10    663.96 o 
   3   5 -10     2510.43     2523.79    115.83 o 
   4   5 -10    13387.18    13216.03    271.50 o 
   5   5 -10      748.03      900.05    106.71 o 
   6   5 -10     4234.45     4487.45    221.79 o 
   7   5 -10    19249.43    18605.43    543.37 o 
   8   5 -10     7049.34     7185.42    312.14 o 
   9   5 -10     5344.09     5981.27    301.68 o 
  10   5 -10    38838.75    38343.27    721.09 o 
  11   5 -10      439.46      665.65    239.36 o 
  12   5 -10     5929.74     6352.68    361.21 o 
  13   5 -10      960.30     1450.58    406.94 o 
  14   5 -10      648.06     1581.65    346.70 o 
  15   5 -10     4073.33     2907.04    398.64 o 
   0   6 -10     1585.08     1533.39    250.43 o 
   1   6 -10     5577.68     5436.84    177.95 o 
   2   6 -10     4446.03     4805.68    172.75 o 
   3   6 -10    17014.87    16575.53    290.86 o 
   4   6 -10     9817.76     9473.49    197.17 o 
   5   6 -10     5803.84     5429.58    239.32 o 
   6   6 -10    23127.77    22807.95    474.14 o 
   7   6 -10     3424.93     3725.98    265.17 o 
   8   6 -10      400.35     1334.22    219.44 o 
   9   6 -10    13360.99    13309.99    408.69 o 
  10   6 -10      341.36      742.65    217.01 o 
  11   6 -10      653.05     1126.06    263.44 o 
  12   6 -10     2273.05     2462.62    391.57 o 
  13   6 -10     2070.74     2458.42    327.66 o 
  14   6 -10      577.40     1523.71    419.66 o 
  15   6 -10     1039.06     1773.76    380.45 o 
   0   7 -10    55442.66    54204.08   1107.99 o 
   1   7 -10    14925.32    14873.00    291.67 o 
   2   7 -10    10677.73    10966.54    257.64 o 
   3   7 -10     2860.70     2806.49    130.50 o 
   4   7 -10    14560.95    14089.58    264.11 o 
   5   7 -10     7961.67     8206.11    289.01 o 
   6   7 -10     4061.48     4568.35    268.75 o 
   7   7 -10    15275.55    14433.36    422.69 o 
   8   7 -10      302.30      872.18    251.92 o 
   9   7 -10     6803.99     6573.93    335.25 o 
  10   7 -10    19674.51    19701.13    492.76 o 
  11   7 -10     3945.73     3345.36    384.45 o 
  12   7 -10      453.41      808.66    319.19 o 
  13   7 -10     3571.70     3287.29    352.84 o 
  14   7 -10     2381.10     1715.00    307.15 o 
   0   8 -10    16951.14    16946.37    679.80 o 
   1   8 -10    21001.63    21469.85    398.80 o 
   2   8 -10    18680.53    17767.97    412.74 o 
   3   8 -10      137.36      937.22    217.29 o 
   4   8 -10    32922.27    32728.85    534.18 o 
   5   8 -10    37318.74    37037.03    717.53 o 
   6   8 -10     4826.00     5462.32    288.72 o 
   7   8 -10    22492.82    21518.25    681.60 o 
   8   8 -10     1754.88     2743.94    533.13 o 
   9   8 -10     1670.05     1844.46    248.87 o 
  10   8 -10      298.94     1529.15    528.02 o 
  11   8 -10     2425.11     2264.06    284.58 o 
  12   8 -10     5244.28     4998.90    385.52 o 
  13   8 -10     2112.60     1985.16    346.30 o 
  14   8 -10     1472.67     1573.56    358.47 o 
   0   9 -10    50836.80    51042.46   1198.47 o 
   1   9 -10    33300.63    34301.10    544.81 o 
   2   9 -10    40551.46    39704.11    681.56 o 
   3   9 -10    11804.49    12183.59    339.32 o 
   4   9 -10    47554.59    46874.05    863.84 o 
   5   9 -10    31978.49    31672.22    615.79 o 
   6   9 -10      749.50     1863.54    301.17 o 
   7   9 -10     1960.84     2172.78    276.36 o 
   8   9 -10      900.43      867.85    254.46 o 
   9   9 -10     4339.93     5036.61    373.11 o 
  10   9 -10     1170.04     1432.98    297.31 o 
  11   9 -10     2215.14     2480.52    371.23 o 
  12   9 -10     2739.28     2055.76    322.75 o 
  13   9 -10      140.42      157.81    362.77 o 
  14   9 -10     6787.54     8104.17   1142.91 o 
   0  10 -10    52687.26    53001.49   1155.81 o 
   1  10 -10     3568.96     3056.71    194.88 o 
   3  10 -10    15016.95    15135.64    415.00 o 
   4  10 -10    11234.77    11290.50    367.46 o 
   5  10 -10    22888.58    22231.50    534.89 o 
   6  10 -10     1352.92     1695.82    356.24 o 
   7  10 -10    10834.21    10097.70    448.17 o 
   8  10 -10     1188.54     1201.45    278.97 o 
   9  10 -10      355.72      924.22    370.78 o 
  10  10 -10     4178.40     4177.92    420.85 o 
  11  10 -10     3542.51     3869.24    439.75 o 
  12  10 -10     1961.31     1812.31    318.98 o 
  13  10 -10     9044.25     7868.57    523.41 o 
   1  11 -10     8116.58     8083.65    360.56 o 
   2  11 -10     8555.55     8629.78    333.46 o 
   3  11 -10     1594.04     1481.26    180.53 o 
   4  11 -10    17630.95    17541.28    507.11 o 
   5  11 -10    22598.20    22359.03    691.19 o 
   6  11 -10    10462.50    11130.63    478.64 o 
   7  11 -10      325.14     1423.47    301.69 o 
   8  11 -10     2851.30     2906.71    361.28 o 
   9  11 -10    19914.73    20879.33    778.15 o 
  10  11 -10       30.91      932.88    435.12 o 
  11  11 -10     2593.63     2036.78    341.23 o 
  12  11 -10     2221.21     1903.32    324.50 o 
  13  11 -10     3858.27     3188.97    670.68 o 
   0  12 -10    20225.52    20245.39    580.96 o 
   1  12 -10     4795.55     5394.45    261.24 o 
   2  12 -10    17303.21    16734.85    426.95 o 
   3  12 -10    54597.53    52857.54    882.87 o 
   4  12 -10     3051.04     3508.39    249.66 o 
   5  12 -10      150.54     1284.68    299.44 o 
   6  12 -10     7522.97     6909.67    380.20 o 
   7  12 -10      734.11     1057.21    325.12 o 
   8  12 -10     9159.76    10366.33    583.85 o 
   9  12 -10     4375.43     5726.26    500.29 o 
  10  12 -10     5928.91     6190.64    626.55 o 
  11  12 -10      434.12     1362.19    396.21 o 
  12  12 -10     1919.15     1839.92    362.95 o 
  13  12 -10     5641.23     4367.13    530.38 o 
   0  13 -10    18324.24    19279.65    804.14 o 
   1  13 -10     3537.79     3678.46    321.40 o 
   2  13 -10      582.92     1319.38    250.66 o 
   3  13 -10     3439.28     3282.65    292.77 o 
   4  13 -10    16767.18    15359.02    540.86 o 
   5  13 -10      739.96     1762.13    331.69 o 
   6  13 -10    17804.91    17943.61    577.20 o 
   7  13 -10     2838.82     3668.89    353.75 o 
   8  13 -10     5975.87     6871.93    437.58 o 
   9  13 -10     2868.44     3717.54    699.88 o 
  10  13 -10      585.60      536.87    403.62 o 
  11  13 -10     1771.52     1385.13    309.14 o 
  12  13 -10      415.25      915.21    389.44 o 
   0  14 -10      316.33     1236.51    438.67 o 
   1  14 -10     1017.36     1257.14    197.88 o 
   2  14 -10     1125.64     1336.85    191.54 o 
   3  14 -10    20200.66    19607.19    681.83 o 
   4  14 -10     9595.91     9190.59    420.79 o 
   5  14 -10    11697.00    11674.80    484.94 o 
   6  14 -10     6948.86     6809.77    428.91 o 
   7  14 -10     5188.62     5077.52    432.31 o 
   8  14 -10     5032.38     5293.11    393.68 o 
   9  14 -10      796.60     1338.88    312.71 o 
  10  14 -10      896.48     1218.04    410.73 o 
  11  14 -10      189.90      530.34    284.16 o 
   0  15 -10      392.08      717.65    498.54 o 
   1  15 -10     1911.91     1711.51    215.76 o 
   2  15 -10     8255.00     8199.64    545.95 o 
   3  15 -10     2215.12     2571.19    265.63 o 
   4  15 -10    21628.90    21609.74    631.78 o 
   5  15 -10      304.26      943.99    288.03 o 
   6  15 -10    10824.95    11358.14    520.87 o 
   7  15 -10     3565.97     3660.37    338.33 o 
   8  15 -10     2995.05     3268.12    360.14 o 
   9  15 -10      564.71      836.68    354.02 o 
  10  15 -10     2714.80     2618.73    384.92 o 
  11  15 -10      155.10     1015.18    457.80 o 
   0  16 -10    14952.60    16151.27    752.84 o 
   1  16 -10      807.46      973.61    236.17 o 
   2  16 -10     7866.76     7562.75    380.40 o 
   3  16 -10     4623.12     4931.90    335.33 o 
   4  16 -10      166.51      705.52    347.10 o 
   5  16 -10    12597.29    11987.42    521.33 o 
   6  16 -10      269.54      788.87    355.60 o 
   7  16 -10     1778.38     1745.93    285.29 o 
   8  16 -10     3278.44     2249.07    314.93 o 
   9  16 -10     1834.12     1396.65    307.86 o 
  10  16 -10     2099.21     1895.70    351.78 o 
   0  17 -10     4841.17     5584.72    697.78 o 
   1  17 -10     6317.20     6374.47    452.80 o 
   2  17 -10      507.19      938.05    348.20 o 
   3  17 -10      989.59     1697.29    656.44 o 
   4  17 -10     3116.72     2960.06    362.80 o 
   5  17 -10      564.46      537.54    356.97 o 
   6  17 -10     6283.41     5183.75    404.89 o 
   7  17 -10      240.44      461.60    351.10 o 
   8  17 -10     1676.39     1387.18    297.76 o 
   9  17 -10     4145.60     4910.16    511.87 o 
   0  18 -10     6733.04     6869.41   1115.18 o 
   1  18 -10      810.02     1401.25    318.15 o 
   2  18 -10    15069.55    15028.23    602.63 o 
   3  18 -10      123.70      484.95    354.50 o 
   4  18 -10     4544.07     4943.35    605.04 o 
   5  18 -10     2407.59     2380.94    439.55 o 
   6  18 -10       42.12      636.88    300.11 o 
   7  18 -10      303.77      833.20    376.04 o 
   8  18 -10    14708.92    13442.50    621.60 o 
   0  19 -10     2859.55     2707.32    513.33 o 
   1  19 -10     8712.72     8552.81    673.58 o 
   2  19 -10      393.16     1864.16    644.39 o 
   3  19 -10      856.45     2023.12    457.14 o 
   4  19 -10      971.00     1241.54    405.79 o 
   5  19 -10      637.19      798.64    303.05 o 
   6  19 -10      241.38      654.90    325.51 o 
   0  20 -10     8749.75     8460.22   1920.44 o 
   1  20 -10     1784.49     1948.14    526.88 o 
   2  20 -10     6573.23     5925.82    665.11 o 
   3  20 -10     1184.45     1650.07    454.00 o 
   4  20 -10     2609.07     2482.92    500.65 o 
   0  21 -10      229.02      859.85   1073.75 o 
   2   0  -9    18725.51    19639.09    408.85 o 
   4   0  -9   125464.16   126440.44   2744.41 o 
   6   0  -9   131382.56   132305.42   2204.37 o 
   8   0  -9      404.30      899.30    193.85 o 
  10   0  -9    20872.60    21707.17    713.18 o 
  12   0  -9     1296.06     1890.22    451.91 o 
  14   0  -9     6116.83     6974.40    711.34 o 
   1   1  -9     1966.00     3506.46    175.40 o 
   2   1  -9    27899.61    29490.34    438.70 o 
   3   1  -9     7229.85     7575.86    176.77 o 
   4   1  -9    42383.05    42073.03    676.14 o 
   5   1  -9    30614.19    31136.14    523.82 o 
   6   1  -9    29560.00    29873.96    488.87 o 
   7   1  -9     6489.14     6957.29    247.18 o 
   8   1  -9      397.87      916.82    215.89 o 
   9   1  -9     6984.28     7546.34    447.13 o 
  10   1  -9      257.31     1017.55    215.47 o 
  11   1  -9     9357.14     9446.42    350.89 o 
  12   1  -9      295.10     1135.13    288.88 o 
  13   1  -9     6922.27     7214.95    482.36 o 
  14   1  -9        7.07       91.29    517.01 o 
  15   1  -9     1183.11     1513.70    402.83 o 
   1   2  -9   122786.09   126944.75   1568.40 o 
   2   2  -9    26405.39    26981.17    381.86 o 
   3   2  -9    41715.38    42999.40    547.01 o 
   4   2  -9    52414.00    51051.04    751.50 o 
   5   2  -9    30653.49    30967.65    505.57 o 
   6   2  -9    18902.87    18427.10    490.22 o 
   7   2  -9    17308.23    16855.31    362.82 o 
   8   2  -9     1480.18     1512.40    165.97 o 
   9   2  -9     9126.58     9664.88    441.08 o 
  10   2  -9     2985.92     3485.28    334.76 o 
  11   2  -9     1018.62     1274.95    302.61 o 
  12   2  -9      226.79     1322.21    343.59 o 
  13   2  -9     3300.93     3358.52    592.55 o 
  14   2  -9     5354.78     4999.54    438.31 o 
  15   2  -9     2122.10     1551.08    334.76 o 
   1   3  -9    11293.40    12135.30    234.63 o 
   2   3  -9    20234.12    20893.17    335.12 o 
   3   3  -9    20449.65    20479.43    355.40 o 
   4   3  -9    37461.14    37292.93    627.62 o 
   5   3  -9    10714.95    10954.05    245.30 o 
   6   3  -9    82799.01    81685.72   1063.04 o 
   7   3  -9     4559.03     5013.93    229.11 o 
   8   3  -9    18708.07    18459.99    401.91 o 
   9   3  -9      231.84      802.01    329.20 o 
  10   3  -9    17982.98    17543.10    505.77 o 
  11   3  -9     6705.76     7366.01    337.25 o 
  12   3  -9     2455.71     2727.86    277.93 o 
  13   3  -9      243.22      912.14    354.53 o 
  14   3  -9     6819.28     7363.82    487.22 o 
  15   3  -9     1301.06      885.68    312.10 o 
   1   4  -9    37142.23    37590.80    541.04 o 
   2   4  -9    28240.40    28611.35    470.75 o 
   3   4  -9     3666.24     3137.14    150.74 o 
   4   4  -9     2682.26     2948.50    161.88 o 
   5   4  -9     5690.32     5525.54    180.60 o 
   6   4  -9    38315.72    39012.28    665.07 o 
   7   4  -9    34961.93    33716.78    632.92 o 
   8   4  -9    11935.82    11605.87    409.28 o 
   9   4  -9    19158.63    19844.40    474.58 o 
  10   4  -9      761.90     1218.86    391.69 o 
  11   4  -9     2963.49     3643.24    379.38 o 
  12   4  -9     7730.64     8162.92    380.90 o 
  13   4  -9     3467.29     3927.84    491.61 o 
  14   4  -9        0.00      333.35    318.61 o 
  15   4  -9     3728.69     3443.50    347.83 o 
   1   5  -9    18246.24    18730.01    320.85 o 
   2   5  -9    14983.46    15845.63    265.72 o 
   3   5  -9    29226.75    28464.86    437.62 o 
   4   5  -9    27904.91    25993.35    386.65 o 
   5   5  -9     1750.10     1656.45    120.16 o 
   6   5  -9    31970.12    31023.47    673.42 o 
   7   5  -9    15058.48    15698.11    400.10 o 
   8   5  -9     8193.80     8339.72    427.81 o 
   9   5  -9     6518.06     6650.32    307.86 o 
  10   5  -9    21970.12    21524.11    498.24 o 
  11   5  -9      734.17     1044.39    215.39 o 
  12   5  -9     3230.16     2880.52    304.18 o 
  13   5  -9    10203.92    10112.82    485.36 o 
  14   5  -9    10003.07     9987.09    531.92 o 
  15   5  -9     2202.40     3019.11    996.60 o 
   2   6  -9    26776.12    26191.71    417.14 o 
   3   6  -9    13969.61    13468.80    241.53 o 
   4   6  -9    31042.15    29923.71    399.83 o 
   5   6  -9     3877.34     3944.79    177.59 o 
   6   6  -9    18104.27    19098.70    437.69 o 
   7   6  -9     5557.79     5850.71    266.05 o 
   8   6  -9     3568.46     4063.52    282.94 o 
   9   6  -9     5844.20     6096.98    363.15 o 
  10   6  -9     3952.38     4760.06    316.44 o 
  11   6  -9     1734.25     1801.11    248.18 o 
  12   6  -9    10400.46     9798.77    584.43 o 
  13   6  -9      351.60     1198.57    389.33 o 
  14   6  -9     3245.86     2742.45    428.93 o 
  15   6  -9      138.33      578.83    447.96 o 
   1   7  -9     3208.34     3212.89    152.41 o 
   2   7  -9    54084.71    53458.25    758.93 o 
   3   7  -9    51549.62    50525.12    750.25 o 
   4   7  -9    16612.12    16324.57    274.50 o 
   5   7  -9     4547.45     4020.72    175.72 o 
   6   7  -9     8000.96     8228.87    323.69 o 
   7   7  -9      655.84     1101.60    213.32 o 
   8   7  -9     3504.28     3746.08    255.24 o 
   9   7  -9     9358.09     9846.58    367.07 o 
  10   7  -9     6172.00     6362.58    310.42 o 
  11   7  -9     3126.43     2321.13    246.11 o 
  12   7  -9      784.51     1133.42    221.81 o 
  13   7  -9     2569.06     2678.29    336.19 o 
  14   7  -9     2513.42     2191.94    345.84 o 
  15   7  -9     4092.51     3741.38    629.86 o 
   1   8  -9    31473.34    32222.86    521.18 o 
   2   8  -9    20987.66    20675.65    365.86 o 
   3   8  -9     9915.77     9899.86    288.98 o 
   4   8  -9    20618.76    19486.52    348.67 o 
   5   8  -9    17909.53    18184.64    478.37 o 
   6   8  -9      209.80      999.40    232.73 o 
   7   8  -9    20070.82    19986.85    508.43 o 
   8   8  -9      490.73      965.57    260.14 o 
   9   8  -9     1621.90     1523.87    202.15 o 
  10   8  -9     2291.14     1790.52    247.27 o 
  11   8  -9       13.16      496.00    266.26 o 
  12   8  -9     2811.11     2085.56    300.27 o 
  13   8  -9      459.42      579.03    382.67 o 
  14   8  -9     6893.73     7035.69    567.50 o 
   1   9  -9    11893.27    11508.97    385.97 o 
   2   9  -9    45161.37    45300.09    673.47 o 
   3   9  -9     4329.11     4995.43    218.70 o 
   4   9  -9     2392.62     2658.10    261.14 o 
   5   9  -9     2085.20     2081.63    212.09 o 
   6   9  -9      937.65     1260.39    185.53 o 
   7   9  -9     1794.11     2551.96    434.18 o 
   8   9  -9    35963.83    35103.57    807.71 o 
   9   9  -9     1417.21      949.71    236.19 o 
  10   9  -9      642.50     1335.76    401.57 o 
  11   9  -9      826.25      786.20    345.13 o 
  12   9  -9       96.28      870.43    353.99 o 
  13   9  -9      209.16      327.78    391.05 o 
  14   9  -9     3240.32     3046.45    480.51 o 
   1  10  -9     4735.30     4674.01    223.38 o 
   2  10  -9    16494.03    16982.03    403.86 o 
   3  10  -9    10743.36    10546.42    495.54 o 
   4  10  -9     1400.32     1696.83    177.80 o 
   5  10  -9     9513.38     8954.26    429.22 o 
   6  10  -9     5643.90     6655.22    519.00 o 
   7  10  -9    12258.91    11543.08    467.20 o 
   8  10  -9     3947.71     4791.45    931.45 o 
   9  10  -9     3861.23     4066.04    441.40 o 
  10  10  -9      359.21      924.95    359.95 o 
  11  10  -9     4783.88     5941.71    465.09 o 
  12  10  -9     2756.42     3280.96    401.73 o 
  13  10  -9     2142.09     2066.56    339.97 o 
  14  10  -9      572.79     1715.76    568.28 o 
   1  11  -9     7351.39     7236.90    262.31 o 
   2  11  -9     9426.25     9598.31    304.76 o 
   3  11  -9    43904.04    42509.65    784.41 o 
   4  11  -9    14231.64    13257.77    374.27 o 
   5  11  -9      471.91      617.25    223.81 o 
   6  11  -9      972.48      865.64    213.90 o 
   7  11  -9     2890.69     3679.01    431.83 o 
   8  11  -9     8495.07     8475.52    468.97 o 
   9  11  -9      714.79     1339.49    373.55 o 
  10  11  -9     1072.62     1064.91    309.11 o 
  11  11  -9      674.13     1203.26    469.19 o 
  12  11  -9      426.91      491.83    437.64 o 
  13  11  -9     3319.89     2341.17    369.03 o 
   1  12  -9     4938.22     5183.67    259.47 o 
   2  12  -9    22832.62    23252.55    549.19 o 
   3  12  -9     6080.25     5752.81    271.51 o 
   4  12  -9    10858.69    10756.81    382.03 o 
   5  12  -9     3599.78     2983.48    251.71 o 
   6  12  -9     3425.87     3269.85    312.07 o 
   7  12  -9     2078.85     2309.68    273.34 o 
   8  12  -9      191.90      638.75    391.93 o 
   9  12  -9      174.04      331.02    360.78 o 
  10  12  -9     4633.47     5329.12    470.91 o 
  11  12  -9     2468.87     2018.36    345.46 o 
  12  12  -9     4101.51     4370.12    437.85 o 
  13  12  -9       91.74     1732.43    655.20 o 
   1  13  -9     6410.98     6565.24    288.82 o 
   2  13  -9     1776.25     2242.58    234.35 o 
   3  13  -9    46154.35    46284.95   1021.17 o 
   4  13  -9    13048.31    12360.62    414.50 o 
   5  13  -9      201.02      559.29    286.59 o 
   6  13  -9     3114.22     3494.73    321.00 o 
   7  13  -9      795.76     1281.64    323.15 o 
   8  13  -9     4051.52     3491.81    431.67 o 
   9  13  -9     1319.35      923.86    413.18 o 
  10  13  -9     1096.55     1214.30    352.77 o 
  11  13  -9     2980.04     2843.48    395.35 o 
  12  13  -9     2357.25     2030.09    462.92 o 
   1  14  -9     3421.07     3684.51    292.32 o 
   2  14  -9    22683.48    22409.08    629.68 o 
   3  14  -9    17642.32    17684.71    523.04 o 
   4  14  -9     7133.05     8089.87    427.04 o 
   5  14  -9     5257.63     5214.04    337.60 o 
   6  14  -9      231.69      952.63    281.68 o 
   7  14  -9    10834.97    10673.28    511.19 o 
   8  14  -9     4190.88     4620.51    425.29 o 
   9  14  -9      265.04      307.40    293.74 o 
  10  14  -9     2912.70     3167.59    377.32 o 
  11  14  -9     1342.94     1092.67    337.05 o 
   1  15  -9     7728.73     7838.61    369.73 o 
   2  15  -9    10080.06    10236.59    417.87 o 
   3  15  -9     1998.34     1577.15    225.86 o 
   4  15  -9     1598.39     2158.97    369.50 o 
   5  15  -9      314.05      962.49    344.16 o 
   6  15  -9     4178.21     4655.92    855.72 o 
   7  15  -9     1119.63     1678.70    324.30 o 
   8  15  -9     5633.83     5769.69    433.18 o 
   9  15  -9      369.65      702.35    368.15 o 
  10  15  -9      629.60      969.52    366.83 o 
  11  15  -9     1395.50     1127.52    343.81 o 
   1  16  -9     6236.83     5591.78    424.21 o 
   2  16  -9    12240.02    12888.15    468.74 o 
   3  16  -9     8304.92     8842.97    437.98 o 
   4  16  -9     2517.37     2663.01    311.77 o 
   5  16  -9     2379.44     2209.30    495.04 o 
   6  16  -9     4070.85     4127.27    393.91 o 
   7  16  -9     8197.16     8189.28    483.17 o 
   8  16  -9     2522.16     2664.79    454.17 o 
   9  16  -9     1243.30      875.81    322.13 o 
  10  16  -9      516.09      927.39    406.80 o 
   1  17  -9     1231.36     1950.98    535.71 o 
   2  17  -9     2296.31     2211.72    482.58 o 
   3  17  -9    16988.66    16474.34    725.79 o 
   4  17  -9     1284.62     1190.72    240.01 o 
   5  17  -9     1314.26     1125.53    349.63 o 
   6  17  -9     3610.62     4129.32    386.14 o 
   7  17  -9     2240.58     2034.08    413.20 o 
   8  17  -9      351.40      428.60    302.65 o 
   9  17  -9     1417.52     1946.46    464.17 o 
   1  18  -9      227.95      369.63    376.05 o 
   2  18  -9     2694.42     2828.10    421.18 o 
   3  18  -9      554.62      830.86    276.72 o 
   4  18  -9     5457.27     5786.17    412.79 o 
   5  18  -9     2225.56     1848.99    287.62 o 
   6  18  -9       58.25      731.14    316.59 o 
   7  18  -9     1195.25     1358.43    270.92 o 
   8  18  -9     1110.57     1325.00    370.60 o 
   1  19  -9     1862.33     2325.45    886.19 o 
   2  19  -9       50.11      372.81    344.80 o 
   3  19  -9     7697.44     9482.40   1327.51 o 
   4  19  -9      562.14      844.94    342.20 o 
   5  19  -9      349.10      880.35    349.63 o 
   6  19  -9        5.98      800.15    320.90 o 
   1  20  -9     1897.48     1174.64    399.20 o 
   2  20  -9     2478.32     2572.30    641.47 o 
   3  20  -9     1543.20     1554.51    685.86 o 
   4  20  -9       97.77      340.91    544.26 o 
   5  20  -9     1181.33     1640.12    529.18 o 
   1  21  -9     1481.93     1804.71    527.73 o 
   0   0  -8   318499.72   320308.53   8493.67 o 
   2   0  -8    20312.11    22301.06    640.95 o 
   4   0  -8   143255.00   149162.58   3070.86 o 
   8   0  -8    33601.70    34291.46    902.12 o 
  10   0  -8     2139.33     2254.32    284.65 o 
  12   0  -8     6864.89    10465.50    763.94 o 
  14   0  -8      360.86     1212.49    693.59 o 
   0   1  -8   133914.33   139182.27   3338.88 o 
   1   1  -8    18705.71    19861.31    273.54 o 
   2   1  -8     9323.75    10022.12    208.33 o 
   3   1  -8   132692.00   133742.38   1794.53 o 
   4   1  -8      712.58      799.00    100.92 o 
   5   1  -8    13783.79    14575.41    283.03 o 
   6   1  -8    46313.98    47158.56    670.71 o 
   7   1  -8    13383.49    12972.51    311.26 o 
   8   1  -8     4442.89     4744.92    237.90 o 
   9   1  -8    21396.13    22600.09    472.18 o 
  10   1  -8     1785.49     2220.66    218.85 o 
  11   1  -8    42727.37    42570.02    729.26 o 
  12   1  -8     1431.55     1341.84    236.86 o 
  13   1  -8    25769.37    26056.23    879.24 o 
  14   1  -8       61.60      536.68    279.79 o 
  15   1  -8     6404.75     7155.54    522.57 o 
   0   2  -8     4389.89     5197.72    228.20 o 
   1   2  -8    64379.64    68424.22    943.50 o 
   2   2  -8     6486.71     6700.32    168.73 o 
   3   2  -8    97917.51    99944.98   1193.46 o 
   4   2  -8    66034.29    64193.28    831.48 o 
   5   2  -8    17171.37    17096.14    315.63 o 
   6   2  -8    73119.84    73914.18   1008.89 o 
   7   2  -8     8856.12     8814.17    260.61 o 
   8   2  -8      566.74     1135.16    165.96 o 
   9   2  -8    14543.27    14532.73    377.05 o 
  10   2  -8     1273.07     1556.20    181.25 o 
  11   2  -8    51390.62    50984.47    957.36 o 
  12   2  -8     7147.45     7318.36    609.20 o 
  13   2  -8       66.00     1334.63    338.47 o 
  14   2  -8      484.41     1136.48    379.34 o 
  15   2  -8      775.98     1148.31    338.85 o 
   1   3  -8    35677.88    34887.66    504.91 o 
   2   3  -8    15333.49    14526.39    276.50 o 
   3   3  -8   103932.44   107425.03   1537.68 o 
   4   3  -8    18387.27    18582.70    310.52 o 
   5   3  -8     2686.36     2831.96    178.74 o 
   6   3  -8    22370.84    22705.64    424.70 o 
   7   3  -8      168.87      812.44    196.51 o 
   8   3  -8    28397.72    28415.79    526.50 o 
   9   3  -8     6481.18     6014.02    302.31 o 
  10   3  -8    18016.12    18380.91    457.29 o 
  11   3  -8     6569.85     7044.44    374.32 o 
  12   3  -8     7035.15     7178.89    541.40 o 
  13   3  -8     5201.66     4836.81    429.14 o 
  14   3  -8      857.77      970.14    243.20 o 
  15   3  -8     1201.45     1616.66    312.09 o 
   0   4  -8    78659.15    80516.61   1469.76 o 
   1   4  -8    36174.77    36660.80    525.85 o 
   2   4  -8    22868.80    23560.25    350.31 o 
   3   4  -8    44917.39    43920.46    587.20 o 
   4   4  -8     3933.58     3781.66    168.19 o 
   5   4  -8    21558.09    21388.12    370.32 o 
   6   4  -8    12736.05    13056.09    321.94 o 
   7   4  -8     6759.43     6798.69    238.69 o 
   8   4  -8     1974.81     2188.74    238.37 o 
   9   4  -8    20519.82    20437.08    469.41 o 
  10   4  -8      574.08      894.71    216.23 o 
  11   4  -8    74761.50    74231.40   1273.41 o 
  12   4  -8     3770.02     4455.50    575.49 o 
  13   4  -8     1116.76     1081.84    263.53 o 
  14   4  -8      587.47      928.78    308.96 o 
  15   4  -8     2020.33     1423.20    296.25 o 
   0   5  -8      279.91      581.78    158.53 o 
   1   5  -8    38387.34    38803.54    542.72 o 
   2   5  -8    46706.41    44386.68    628.47 o 
   3   5  -8     9598.63     9721.00    183.70 o 
   4   5  -8    20312.13    20312.14    314.63 o 
   5   5  -8    12365.60    11673.43    284.29 o 
   6   5  -8     3251.91     3585.39    226.32 o 
   7   5  -8    11710.16    11418.25    330.64 o 
   8   5  -8    14622.12    14911.75    394.77 o 
   9   5  -8     3873.18     4191.23    273.06 o 
  10   5  -8     5644.57     5827.07    319.43 o 
  11   5  -8     9442.25     8633.34    385.00 o 
  12   5  -8     4253.32     4217.09    433.71 o 
  13   5  -8      769.61     1870.03    348.86 o 
  14   5  -8     1721.17     1201.41    266.44 o 
  15   5  -8      121.64      554.60    331.59 o 
   0   6  -8     6136.28     6048.71    260.43 o 
   1   6  -8   148662.73   150948.41   2151.98 o 
   2   6  -8    49603.45    49563.59    741.48 o 
   3   6  -8     4408.75     4427.19    137.61 o 
   4   6  -8     6911.83     6754.71    173.19 o 
   5   6  -8    14182.51    14372.74    267.50 o 
   6   6  -8     2262.49     2481.19    171.54 o 
   7   6  -8     4963.80     4846.95    274.23 o 
   8   6  -8     6430.03     6562.28    331.82 o 
   9   6  -8     1968.60     2555.62    230.20 o 
  10   6  -8     1655.98     1750.74    195.99 o 
  11   6  -8    12541.83    12609.94    458.11 o 
  12   6  -8     5252.68     5162.95    342.16 o 
  13   6  -8      382.07      768.24    361.10 o 
  14   6  -8     1132.52     1705.75    363.92 o 
  15   6  -8     2194.01     2127.09    313.69 o 
   0   7  -8   107664.08   105488.13   2351.78 o 
   1   7  -8    15357.91    15791.04    296.76 o 
   2   7  -8     4702.73     4472.11    165.00 o 
   3   7  -8   107455.60   104370.74   1405.26 o 
   4   7  -8    17519.08    16829.08    303.81 o 
   5   7  -8     9820.57    10237.05    264.06 o 
   6   7  -8    13057.93    13195.30    370.30 o 
   7   7  -8    12581.41    12936.58    425.51 o 
   8   7  -8     9682.91     9833.30    375.38 o 
   9   7  -8     8587.78     8184.59    337.94 o 
  10   7  -8     5030.10     5302.82    336.13 o 
  11   7  -8    13873.00    12986.55    496.91 o 
  12   7  -8      853.70      913.64    224.71 o 
  13   7  -8     3292.49     3294.34    537.26 o 
  14   7  -8       45.11      790.64    359.17 o 
  15   7  -8      287.76     2053.51    492.96 o 
   0   8  -8    84995.48    88442.32   1824.01 o 
   1   8  -8    62344.95    61560.43    841.49 o 
   2   8  -8    19831.47    20203.60    377.19 o 
   3   8  -8     1623.29     1988.03    158.26 o 
   4   8  -8     7367.14     7363.59    323.87 o 
   5   8  -8     1208.90     1515.04    143.20 o 
   6   8  -8     1249.30     1295.82    190.59 o 
   7   8  -8     5776.42     5731.41    313.45 o 
   8   8  -8     1192.98     1454.32    238.15 o 
   9   8  -8     4696.04     5336.86    341.12 o 
  10   8  -8     1107.27     1483.75    233.71 o 
  11   8  -8     1564.18     1522.72    341.80 o 
  12   8  -8     3366.95     3055.46    278.05 o 
  13   8  -8      409.94     1376.84    566.48 o 
  14   8  -8     2062.86     2122.14    490.19 o 
   0   9  -8    77375.93    78742.53   1728.93 o 
   1   9  -8    14989.60    15203.70    352.23 o 
   2   9  -8     6492.45     6835.96    289.71 o 
   3   9  -8    89455.29    86145.30   1212.38 o 
   4   9  -8     7320.27     7140.43    364.89 o 
   5   9  -8    14110.58    14965.24    400.67 o 
   6   9  -8     1630.49     1697.74    205.29 o 
   7   9  -8     3495.69     3392.24    310.12 o 
   8   9  -8     9637.70     9375.10    428.53 o 
   9   9  -8     2273.66     2990.96    311.82 o 
  10   9  -8     5421.35     6025.28    410.02 o 
  11   9  -8     9698.39    10271.67    540.63 o 
  12   9  -8      509.42     1403.12    438.76 o 
  13   9  -8     3623.02     4153.97    457.00 o 
  14   9  -8       96.76     1032.16    413.80 o 
   0  10  -8    34170.67    34703.95    839.04 o 
   1  10  -8     5584.28     5716.31    237.63 o 
   2  10  -8     7747.67     7673.08    259.39 o 
   3  10  -8    24213.36    23789.08    461.68 o 
   4  10  -8    27759.01    26694.98    535.93 o 
   5  10  -8    14351.40    14163.49    399.83 o 
   6  10  -8     4516.83     4705.57    296.23 o 
   7  10  -8     6533.88     7041.86    369.97 o 
   8  10  -8     1808.83     1788.55    429.57 o 
   9  10  -8    16472.32    15792.92    622.00 o 
  10  10  -8     8232.62     9702.89    787.19 o 
  11  10  -8       91.21      577.38    414.49 o 
  12  10  -8      571.41     1084.08    408.14 o 
  13  10  -8     1129.15      787.31    393.19 o 
  14  10  -8     1452.29     2619.59    514.46 o 
   0  11  -8    58044.46    60720.09   1317.01 o 
   1  11  -8     7463.70     7888.53    284.71 o 
   2  11  -8     8466.69     8547.03    297.91 o 
   3  11  -8     1785.05     1996.98    278.17 o 
   4  11  -8    10961.58    10377.26    330.36 o 
   5  11  -8    21335.26    20644.40    705.03 o 
   6  11  -8      441.13      928.94    303.52 o 
   7  11  -8     5995.14     5588.46    367.32 o 
   8  11  -8     2067.86     1981.76    589.12 o 
   9  11  -8    13292.88    13706.36    631.04 o 
  10  11  -8     1499.57     1868.34    294.42 o 
  11  11  -8      616.70     1687.19    430.45 o 
  12  11  -8     5144.54     5398.16    603.04 o 
  13  11  -8     3170.12     3494.43    416.03 o 
   0  12  -8    15824.90    16741.14    566.65 o 
   1  12  -8     5210.63     5259.36    263.35 o 
   2  12  -8    14121.87    14018.81    427.31 o 
   3  12  -8    12102.80    12179.02    380.19 o 
   4  12  -8    22607.22    20575.26    490.77 o 
   5  12  -8    34033.27    33024.61    781.26 o 
   6  12  -8     4197.10     4335.53    342.72 o 
   7  12  -8     2524.58     2435.89    287.57 o 
   8  12  -8      520.51      662.08    361.57 o 
   9  12  -8      517.61      929.11    349.36 o 
  10  12  -8    11671.20    11181.35    574.07 o 
  11  12  -8      875.13     1274.75    350.31 o 
  12  12  -8      658.30      976.15    372.65 o 
  13  12  -8      643.96     1316.97    645.00 o 
   0  13  -8     2243.95     2455.86    352.33 o 
   1  13  -8    12357.18    12731.21    362.89 o 
   2  13  -8     6715.71     6858.63    327.61 o 
   3  13  -8     3079.01     3066.57    299.81 o 
   4  13  -8    14431.42    13766.56    465.06 o 
   5  13  -8     6727.03     6111.65    351.72 o 
   6  13  -8       35.72      571.62    311.99 o 
   7  13  -8     2895.07     3303.88    392.81 o 
   8  13  -8     1684.66     1992.94    642.41 o 
   9  13  -8    10864.44    10498.65    604.17 o 
  10  13  -8     1570.41     1458.55    335.00 o 
  11  13  -8       62.52      769.95    317.73 o 
  12  13  -8     2384.54     1675.66    325.08 o 
   0  14  -8     5216.56     5923.64    533.50 o 
   1  14  -8     5473.00     5998.23    317.76 o 
   2  14  -8     4961.94     4921.77    362.18 o 
   3  14  -8     7498.30     6910.38    339.46 o 
   4  14  -8     4447.78     4864.31    360.71 o 
   5  14  -8    33193.28    32773.32    800.02 o 
   6  14  -8     1247.41     1494.38    262.26 o 
   7  14  -8     8237.03     7960.33    420.38 o 
   8  14  -8     1753.84     1091.24    289.26 o 
   9  14  -8     1699.99     1665.25    326.43 o 
  10  14  -8      999.43     1613.08    513.03 o 
  11  14  -8     1124.18     1007.25    293.70 o 
  12  14  -8      352.69     1896.55    534.55 o 
   0  15  -8    43728.55    44944.80   1064.39 o 
   1  15  -8     1970.23     2170.09    223.17 o 
   2  15  -8     2662.85     2228.93    251.53 o 
   3  15  -8     3104.78     3396.26    463.47 o 
   4  15  -8     9800.60    10456.59    475.87 o 
   5  15  -8     2323.43     2175.91    280.93 o 
   6  15  -8     6306.83     6158.98    402.09 o 
   7  15  -8      253.97     1005.46    303.39 o 
   8  15  -8     8696.73    10504.93    918.28 o 
   9  15  -8      619.03      600.78    342.82 o 
  10  15  -8     1225.91     1406.06    436.32 o 
  11  15  -8       32.07     1174.97    443.97 o 
   0  16  -8     2586.46     2930.93    375.91 o 
   1  16  -8     7670.36     8374.38    679.17 o 
   2  16  -8     5676.10     5469.64    347.68 o 
   3  16  -8      470.88      980.59    256.52 o 
   4  16  -8     5142.40     5037.06    384.15 o 
   5  16  -8     7473.12     8281.17    869.46 o 
   6  16  -8     2041.52     1700.38    302.53 o 
   7  16  -8     5710.02     5329.33    445.46 o 
   8  16  -8      951.69     1100.30    255.83 o 
   9  16  -8     5079.80     4604.61    573.64 o 
  10  16  -8     4492.59     4588.32    624.66 o 
   0  17  -8    16307.23    15177.66    885.49 o 
   1  17  -8      589.63     2190.97    414.70 o 
   2  17  -8     6140.01     6805.33    463.72 o 
   3  17  -8      208.78      857.94    385.94 o 
   4  17  -8     1661.67     1244.88    340.50 o 
   5  17  -8     3296.86     2944.10    384.95 o 
   6  17  -8      263.35      437.27    358.01 o 
   7  17  -8     1044.13     1178.58    298.78 o 
   8  17  -8     1984.71     1997.18    568.17 o 
   9  17  -8     7842.94     7767.99    697.37 o 
   0  18  -8    17378.65    16290.46   1650.77 o 
   1  18  -8     7540.87     7373.20    506.91 o 
   2  18  -8      795.57     1456.76    340.75 o 
   3  18  -8      160.59     1235.61    355.89 o 
   4  18  -8     4861.06     4490.96    387.88 o 
   5  18  -8        9.64      533.20    266.19 o 
   6  18  -8      120.53       71.48    293.21 o 
   7  18  -8     2113.54     1398.19    273.29 o 
   8  18  -8      703.91     1133.94    373.25 o 
   0  19  -8     1367.94     2217.36   1360.27 o 
   1  19  -8     2702.95     2287.60    408.52 o 
   2  19  -8      592.05      602.53    341.40 o 
   3  19  -8     2956.73     3026.74    503.74 o 
   4  19  -8       68.43     1993.73    419.51 o 
   5  19  -8      910.06     1572.06    365.09 o 
   6  19  -8      203.57      588.70    360.27 o 
   7  19  -8     1745.14     1995.52    381.30 o 
   0  20  -8    32816.69    30425.28   1340.27 o 
   1  20  -8     1976.47     1923.76    479.71 o 
   2  20  -8     1364.74     1377.68    341.94 o 
   3  20  -8      334.44      328.02    605.52 o 
   4  20  -8     1846.28     1740.78    424.09 o 
   5  20  -8     4568.55     6500.90    978.28 o 
   0  21  -8    11020.63    10437.51   1539.58 o 
   1  21  -8     1885.74     1514.47    423.73 o 
   2  21  -8      566.93      869.84    726.64 o 
   2   0  -7    14004.68    13790.80    330.26 o 
   4   0  -7   139108.16   142758.72   2485.28 o 
   6   0  -7    31373.13    31005.23    674.28 o 
   8   0  -7     2153.94     1983.37    241.33 o 
  10   0  -7     4843.57     4895.62    356.48 o 
  12   0  -7    21894.70    23041.16    867.86 o 
  14   0  -7     2148.83     2081.85    465.36 o 
  16   0  -7      351.73      332.48    517.35 o 
   1   1  -7    51662.09    53313.53    658.22 o 
   3   1  -7     4918.08     5475.35    152.85 o 
   4   1  -7    61234.84    63659.75    833.67 o 
   5   1  -7    16839.73    15948.03    341.56 o 
   6   1  -7     1755.88     1819.76    134.68 o 
   7   1  -7    10985.30    10975.59    286.98 o 
   8   1  -7    11811.69    12002.64    313.25 o 
   9   1  -7     2916.53     3307.93    214.27 o 
  10   1  -7     9714.76    10149.76    332.79 o 
  11   1  -7      915.00     1412.99    180.66 o 
  12   1  -7     4739.98     5189.05    388.08 o 
  13   1  -7     2179.37     2472.28    386.62 o 
  14   1  -7      123.81     1236.87    380.94 o 
  15   1  -7     6366.59     5822.88    564.52 o 
  16   1  -7      133.75      615.96    370.91 o 
   2   2  -7     7864.87     8443.13    257.95 o 
   3   2  -7     6544.10     6411.53    158.75 o 
   4   2  -7    89062.39    88430.23   1186.69 o 
   5   2  -7     3397.99     3324.44    156.90 o 
   6   2  -7     8875.26     8655.70    229.19 o 
   7   2  -7    12601.11    11891.13    284.96 o 
   8   2  -7     7128.38     8028.62    318.59 o 
   9   2  -7     9155.28     9921.31    321.27 o 
  10   2  -7    11033.10    10754.21    359.09 o 
  11   2  -7     4450.37     4560.29    314.68 o 
  12   2  -7    19238.32    20841.74    645.98 o 
  13   2  -7     4975.88     4494.83    371.16 o 
  14   2  -7     3229.80     3578.60    465.65 o 
  15   2  -7       58.07      806.05    433.07 o 
   1   3  -7     7731.24     9855.30    311.61 o 
   3   3  -7     4675.58     4716.15    154.99 o 
   4   3  -7    97637.30    98981.63   1332.50 o 
   5   3  -7    12196.70    13039.67    282.23 o 
   6   3  -7    21234.15    20349.63    368.32 o 
   7   3  -7     1853.55     2143.57    175.33 o 
   8   3  -7    31201.60    31745.25    668.81 o 
   9   3  -7     8529.14     8427.96    331.61 o 
  10   3  -7    21628.14    21582.11    497.94 o 
  11   3  -7      994.86     1067.59    229.40 o 
  12   3  -7    22413.50    21041.35   1014.28 o 
  13   3  -7     5491.65     6690.49    446.86 o 
  14   3  -7      170.83      215.52    284.08 o 
  15   3  -7     1473.20     2033.00    499.42 o 
   1   4  -7    15192.55    15622.61    278.18 o 
   2   4  -7     9092.39     9232.35    193.72 o 
   3   4  -7     5628.16     5345.27    151.35 o 
   4   4  -7     6015.69     5880.69    187.35 o 
   5   4  -7    11433.20    11111.23    246.26 o 
   6   4  -7     3448.63     3732.90    188.92 o 
   7   4  -7    26507.55    26983.72    478.87 o 
   8   4  -7     4616.30     4928.56    271.52 o 
   9   4  -7     3153.07     3144.17    243.73 o 
  10   4  -7      378.97      885.06    213.46 o 
  11   4  -7     4381.05     5721.18    364.05 o 
  12   4  -7     5266.00     5594.46    375.80 o 
  13   4  -7     7317.06     7613.43    429.91 o 
  14   4  -7     3621.66     3505.14    510.83 o 
  15   4  -7      470.51      747.71    385.12 o 
   1   5  -7    30029.82    29391.90    422.99 o 
   2   5  -7    24846.93    23749.19    354.36 o 
   3   5  -7    36728.04    35374.71    459.37 o 
   4   5  -7    15821.93    15051.42    268.65 o 
   5   5  -7     1305.33     1780.88    154.85 o 
   6   5  -7     2738.68     2862.00    170.42 o 
   7   5  -7    24658.39    23784.05    499.69 o 
   8   5  -7    13035.07    13000.19    423.20 o 
   9   5  -7     3151.38     3403.88    253.76 o 
  10   5  -7     2218.77     2560.29    234.49 o 
  11   5  -7    10633.67    10537.23    409.15 o 
  12   5  -7     4938.05     5191.00    445.11 o 
  13   5  -7     1179.94     1273.74    251.45 o 
  14   5  -7      225.32      705.75    318.81 o 
  15   5  -7     2714.50     2168.09    315.61 o 
   1   6  -7    63159.81    65303.38    970.41 o 
   2   6  -7   105839.42   103719.37   1530.97 o 
   3   6  -7    33975.88    32599.11    545.73 o 
   4   6  -7    11222.20    11268.60    241.55 o 
   5   6  -7     1909.57     2124.29    135.44 o 
   6   6  -7    11713.34    11649.28    296.88 o 
   7   6  -7    10018.57    10243.49    406.80 o 
   8   6  -7    36600.37    37538.93    686.14 o 
   9   6  -7     5243.35     5802.27    303.21 o 
  10   6  -7     2849.11     2216.34    233.75 o 
  11   6  -7      390.93      820.83    283.25 o 
  12   6  -7      601.78     1323.23    259.97 o 
  13   6  -7      156.48      487.53    331.12 o 
  14   6  -7     3820.96     3895.66    462.08 o 
  15   6  -7     1031.86     2233.21    811.25 o 
   1   7  -7    55449.28    54666.32    742.13 o 
   2   7  -7    12537.85    11997.42    262.65 o 
   3   7  -7    16802.32    16674.44    307.14 o 
   4   7  -7     3753.29     3547.41    153.67 o 
   5   7  -7       99.53      583.22    169.67 o 
   6   7  -7     3404.87     3376.65    201.28 o 
   7   7  -7    23603.70    24057.84    515.63 o 
   8   7  -7     5484.06     5323.03    286.54 o 
   9   7  -7     2206.57     2708.46    241.47 o 
  10   7  -7     3547.77     3679.75    299.20 o 
  11   7  -7     2249.78     1897.72    240.64 o 
  12   7  -7     4679.27     4232.17    367.75 o 
  13   7  -7     1141.45     1267.51    311.77 o 
  14   7  -7       87.44      958.35    350.76 o 
  15   7  -7     3493.22     4122.93    827.12 o 
   1   8  -7    31268.03    30398.63    484.61 o 
   2   8  -7    40997.41    40651.40    621.57 o 
   3   8  -7   102443.23    99228.81   1350.08 o 
   4   8  -7    30934.58    29771.00    511.01 o 
   5   8  -7     1590.81     1853.92    158.07 o 
   6   8  -7     1983.48     2452.28    240.35 o 
   7   8  -7      626.85      903.95    206.20 o 
   8   8  -7    21061.29    20549.27    512.86 o 
   9   8  -7     8703.99     8128.36    354.59 o 
  10   8  -7     6158.10     6181.63    364.00 o 
  11   8  -7     1279.54     1250.77    216.70 o 
  12   8  -7     6646.73     6914.38    546.43 o 
  13   8  -7      927.04     1114.09    260.73 o 
  14   8  -7      419.55      511.60    403.90 o 
   1   9  -7     7352.03     7516.23    244.70 o 
   2   9  -7     5893.46     6328.32    227.85 o 
   3   9  -7     3185.35     3793.09    214.00 o 
   4   9  -7    19467.01    18274.64    369.13 o 
   5   9  -7    19883.80    19548.63    397.45 o 
   6   9  -7     1017.97     1066.16    367.45 o 
   7   9  -7      802.39     1120.25    299.48 o 
   8   9  -7     6144.09     5709.47    360.76 o 
   9   9  -7     2303.82     2606.13    311.83 o 
  10   9  -7     2108.81     2037.85    275.96 o 
  11   9  -7      898.08     1300.65    242.26 o 
  12   9  -7     6503.08     5514.80    687.03 o 
  13   9  -7     1523.68     2506.23    719.40 o 
  14   9  -7     1951.23     2433.19    455.33 o 
   1  10  -7     7665.45     8246.36    264.19 o 
   2  10  -7     9371.08     9396.30    288.91 o 
   3  10  -7     9868.43    10113.32    376.91 o 
   4  10  -7     5949.92     6395.56    255.98 o 
   5  10  -7     1044.69     1268.08    217.13 o 
   6  10  -7     1090.43      974.67    206.81 o 
   7  10  -7     3568.62     3529.77    289.58 o 
   8  10  -7     7245.59     7176.45    396.71 o 
   9  10  -7     4405.38     5022.93    429.02 o 
  10  10  -7     1041.16     1575.72    374.86 o 
  11  10  -7     1798.30     1407.73    477.35 o 
  12  10  -7     3597.50     2831.83    473.90 o 
  13  10  -7    14110.88    13310.16    776.70 o 
  14  10  -7     1534.31     2838.49   1133.28 o 
   1  11  -7    15114.51    15255.73    365.23 o 
   2  11  -7     2621.25     2686.79    319.97 o 
   3  11  -7     5220.78     5348.24    253.85 o 
   4  11  -7    28158.51    26915.23    544.02 o 
   5  11  -7      391.56     1032.45    254.85 o 
   6  11  -7     1981.11     2110.56    230.10 o 
   7  11  -7     8421.52     9027.96    377.39 o 
   8  11  -7      418.24     1031.80    396.73 o 
   9  11  -7    10393.73    10861.18    551.76 o 
  10  11  -7     3233.14     2759.34    348.21 o 
  11  11  -7     4589.28     4389.30    531.07 o 
  12  11  -7    10001.28     9578.55    597.09 o 
  13  11  -7     1110.94      958.65    411.80 o 
   1  12  -7     2611.90     2599.86    205.64 o 
   2  12  -7    26890.38    27042.89    521.21 o 
   3  12  -7     3574.44     3467.56    216.96 o 
   4  12  -7     3051.35     2716.99    220.39 o 
   5  12  -7      419.83     1460.74    502.73 o 
   6  12  -7     2624.94     3094.08    304.01 o 
   7  12  -7     2674.84     2499.98    436.06 o 
   8  12  -7    20408.52    18944.36    705.20 o 
   9  12  -7     5369.54     6049.36    464.87 o 
  10  12  -7     2613.56     2745.35    389.87 o 
  11  12  -7      125.66      511.89    409.13 o 
  12  12  -7      785.53     1005.29    335.47 o 
  13  12  -7     1526.21     1616.45    365.56 o 
   1  13  -7    11935.52    12042.58    353.81 o 
   2  13  -7     6809.08     7112.90    299.31 o 
   3  13  -7     9046.30     8830.24    338.64 o 
   4  13  -7    17682.24    18563.67    570.26 o 
   5  13  -7     7072.11     7542.43    409.61 o 
   6  13  -7     2644.75     3151.47    509.53 o 
   7  13  -7    12308.21    12921.39    542.38 o 
   8  13  -7      223.25     1231.69    395.84 o 
   9  13  -7     3469.26     3753.58    406.47 o 
  10  13  -7       75.50      724.20    339.63 o 
  11  13  -7      287.77      641.74    313.75 o 
  12  13  -7     1358.34     1415.14    361.21 o 
   1  14  -7    11134.67    10989.00    490.49 o 
   2  14  -7    10100.42     9940.34    365.30 o 
   3  14  -7    21159.88    20747.09    541.72 o 
   4  14  -7     9902.42     9299.08    534.84 o 
   5  14  -7      773.06      757.60    296.60 o 
   6  14  -7      809.98      723.08    244.46 o 
   7  14  -7     1494.98     2073.36    276.87 o 
   8  14  -7      349.46      652.92    366.40 o 
   9  14  -7      415.42      743.39    321.66 o 
  10  14  -7      192.59      382.83    343.63 o 
  11  14  -7     2638.55     2024.83    362.67 o 
  12  14  -7       25.61     1220.35    411.60 o 
   1  15  -7     3941.30     3613.22    327.75 o 
   2  15  -7     5312.63     6168.03    405.97 o 
   3  15  -7     2434.26     2395.28    260.76 o 
   4  15  -7    20755.98    20915.56    573.79 o 
   5  15  -7     1031.60     1179.66    224.59 o 
   6  15  -7     3542.41     3011.10    314.94 o 
   7  15  -7     1403.06     1848.96    294.05 o 
   8  15  -7      186.46      372.95    351.89 o 
   9  15  -7     1609.84     1344.03    353.95 o 
  10  15  -7     3111.49     3904.27    498.18 o 
  11  15  -7      540.04      775.19    430.63 o 
   1  16  -7    11678.44    10997.87    547.65 o 
   2  16  -7      426.57     1172.05    287.04 o 
   3  16  -7     2752.67     2820.73    287.33 o 
   4  16  -7     1054.56     1200.06    270.97 o 
   5  16  -7     2678.46     3777.70    471.91 o 
   6  16  -7     2230.40     2254.93    300.91 o 
   7  16  -7       37.14      764.40    433.77 o 
   8  16  -7     1863.22     1797.64    304.17 o 
   9  16  -7     1229.30      576.28    285.11 o 
  10  16  -7      773.93      767.14    392.09 o 
   1  17  -7     4498.33     5364.77    391.71 o 
   2  17  -7      769.88     1392.58    343.37 o 
   3  17  -7      775.05     1021.62    283.25 o 
   4  17  -7     1743.82     1619.14    273.86 o 
   5  17  -7     3704.21     3754.03    353.44 o 
   6  17  -7     1306.61     1519.81    363.47 o 
   7  17  -7      195.51      842.42    384.97 o 
   8  17  -7       63.03      473.11    363.40 o 
   9  17  -7     5153.78     4462.29    452.57 o 
   1  18  -7     3914.08     3298.32    382.99 o 
   2  18  -7     1158.61     1504.96    323.08 o 
   3  18  -7      612.46     1067.69    391.95 o 
   4  18  -7      178.49      831.38    296.43 o 
   5  18  -7      985.86      987.43    270.44 o 
   6  18  -7     1402.08     1196.99    260.25 o 
   7  18  -7      128.52      282.33    298.60 o 
   8  18  -7     1016.03     1485.17    322.02 o 
   1  19  -7    10685.47    10991.31    724.33 o 
   2  19  -7      399.23     1074.00    534.25 o 
   3  19  -7     1369.01     1849.63    389.81 o 
   4  19  -7      397.67     1426.01    507.31 o 
   5  19  -7     4537.37     4194.57    424.43 o 
   6  19  -7     6192.79     5676.13    427.91 o 
   7  19  -7     2767.44     2529.61    322.25 o 
   1  20  -7        5.49      933.31    358.89 o 
   2  20  -7      978.00     1068.59    413.16 o 
   3  20  -7     1717.55     1478.91    359.78 o 
   4  20  -7      146.98      853.41    476.40 o 
   5  20  -7      554.47     1541.83    895.63 o 
   1  21  -7     3002.79     3081.64    431.29 o 
   2  21  -7     2079.56     1859.23    636.69 o 
   2   0  -6      167.94     1301.78    273.00 o 
   4   0  -6    84493.92    84996.03   1684.95 o 
   6   0  -6    15350.49    16264.38    474.41 o 
   8   0  -6    10167.22     9593.02    409.40 o 
  10   0  -6    26474.99    26512.23    703.77 o 
  12   0  -6     2805.50     2785.08    594.43 o 
  14   0  -6    15577.06    14311.26    808.72 o 
  16   0  -6     1274.80     1338.14    456.37 o 
   0   1  -6    56859.46    58419.67   1089.94 o 
   3   1  -6    37843.32    38344.48    555.74 o 
   4   1  -6    41968.83    44523.43    628.87 o 
   5   1  -6   315240.38   314683.88   4163.32 o 
   6   1  -6    15815.51    15565.32    316.48 o 
   7   1  -6      561.73      740.35    128.68 o 
   8   1  -6     1210.87     1310.76    162.21 o 
   9   1  -6     9500.52    10445.96    333.25 o 
  10   1  -6     1847.33     2319.43    197.93 o 
  11   1  -6     3833.79     4192.22    403.60 o 
  12   1  -6     1531.40     1183.14    229.49 o 
  13   1  -6    11219.66    12189.02    533.40 o 
  14   1  -6      123.50      148.47    384.19 o 
  15   1  -6     3223.14     2828.82    375.69 o 
  16   1  -6     2512.45     2231.63    520.15 o 
   0   2  -6    50185.93    48562.52    939.40 o 
   1   2  -6    13550.24    13816.41    247.92 o 
   2   2  -6     4930.32     5329.37    154.26 o 
   3   2  -6      785.32      745.67    105.77 o 
   4   2  -6    34202.66    34277.26    504.38 o 
   5   2  -6   107612.74   105574.88   1356.06 o 
   6   2  -6    17084.78    16698.20    311.59 o 
   7   2  -6     2782.26     2607.02    173.31 o 
   8   2  -6     9654.85     9173.61    290.09 o 
   9   2  -6    18066.36    18374.68    420.63 o 
  10   2  -6    29967.67    29987.37    565.06 o 
  11   2  -6      473.37     1159.96    217.81 o 
  12   2  -6     2765.36     3203.86    321.25 o 
  13   2  -6     2367.90     2380.18    299.52 o 
  14   2  -6    12816.32    12414.34    544.97 o 
  15   2  -6     5256.54     3456.11    398.84 o 
  16   2  -6      349.64     1557.52    422.64 o 
   0   3  -6    49899.79    50283.69   1015.58 o 
   2   3  -6    27333.03    27072.14    424.11 o 
   3   3  -6    12601.20    13991.04    265.62 o 
   4   3  -6    59125.98    58286.58    793.12 o 
   5   3  -6    38592.19    37509.23    616.88 o 
   6   3  -6    19728.18    19062.58    314.15 o 
   7   3  -6     8121.20     8154.67    257.60 o 
   8   3  -6       23.47      959.53    237.79 o 
   9   3  -6     7598.11     7274.33    291.09 o 
  10   3  -6    16393.27    15626.02    412.11 o 
  11   3  -6      331.60      849.22    241.96 o 
  12   3  -6     3918.25     5344.53    410.49 o 
  13   3  -6     1077.29     1138.38    248.81 o 
  14   3  -6     1686.07     2240.36    318.05 o 
  15   3  -6     2294.62     1685.41    318.25 o 
   0   4  -6     1744.99     1651.02    144.04 o 
   1   4  -6    10615.56    10198.87    221.17 o 
   2   4  -6     6759.61     6246.92    172.91 o 
   3   4  -6     2253.85     2252.96    110.92 o 
   4   4  -6     1672.30     2059.72    158.88 o 
   5   4  -6   154291.70   150649.88   1963.77 o 
   6   4  -6     7663.27     7470.24    205.46 o 
   7   4  -6    28398.43    28318.00    491.89 o 
   8   4  -6      840.58     1056.32    254.44 o 
   9   4  -6    25259.55    25445.30    521.73 o 
  10   4  -6     1787.05     1947.95    215.03 o 
  11   4  -6     1248.04     1175.59    196.85 o 
  12   4  -6     3883.83     4200.63    519.03 o 
  13   4  -6     7599.76     7631.08    458.06 o 
  14   4  -6     1165.99     1562.27    310.54 o 
  15   4  -6     7483.81     6137.45    441.77 o 
   0   5  -6    46309.53    46052.12   1034.17 o 
   1   5  -6     3564.26     3753.76    148.00 o 
   2   5  -6    17737.31    17179.90    282.28 o 
   3   5  -6    15837.39    16081.37    243.56 o 
   4   5  -6    37907.89    37708.38    506.98 o 
   5   5  -6    14673.37    14597.62    275.95 o 
   6   5  -6     7172.21     7583.18    222.55 o 
   7   5  -6    27322.77    27181.43    515.38 o 
   8   5  -6     4666.97     4381.31    243.20 o 
   9   5  -6     2983.38     2942.35    237.00 o 
  10   5  -6     1139.73     1326.47    200.26 o 
  11   5  -6     1812.11     2530.69    279.03 o 
  12   5  -6     8100.52     8357.96    392.52 o 
  13   5  -6     5765.92     4651.68    496.30 o 
  14   5  -6      898.25      886.95    298.92 o 
  15   5  -6     3039.07     2215.73    292.95 o 
   0   6  -6    89477.85    91478.06   1643.14 o 
   1   6  -6     1427.06     1410.49    120.86 o 
   2   6  -6    30264.71    28081.49    453.91 o 
   3   6  -6    26910.29    26293.27    415.05 o 
   4   6  -6    45532.57    44013.60    589.54 o 
   5   6  -6    35560.20    34637.94    636.24 o 
   6   6  -6    22629.92    21976.82    406.14 o 
   7   6  -6     8555.52     8608.17    304.81 o 
   8   6  -6      937.02     1082.32    221.71 o 
   9   6  -6     3662.83     2995.88    237.18 o 
  10   6  -6     3712.66     4254.35    315.28 o 
  11   6  -6     8696.41     8607.74    389.65 o 
  12   6  -6     2956.64     3139.59    287.73 o 
  13   6  -6     1244.31     1130.30    243.19 o 
  14   6  -6     3351.48     3919.27    369.62 o 
  15   6  -6     1352.30     1347.50    312.36 o 
   0   7  -6     8677.46     7887.40    295.77 o 
   1   7  -6    10869.50    10568.09    245.30 o 
   2   7  -6    29246.96    28521.78    445.82 o 
   3   7  -6    26809.94    26263.67    421.00 o 
   4   7  -6    13726.60    13550.17    328.28 o 
   5   7  -6    47870.37    47328.52    677.61 o 
   6   7  -6      440.20     1005.21    214.01 o 
   7   7  -6    13399.71    13477.53    349.88 o 
   8   7  -6      596.66      957.26    242.29 o 
   9   7  -6     2876.59     3025.10    270.90 o 
  10   7  -6     2626.96     2290.95    254.05 o 
  11   7  -6      310.31      717.29    260.77 o 
  12   7  -6     8150.95     8090.04    412.28 o 
  13   7  -6    16025.83    15842.96    571.33 o 
  14   7  -6      221.33      468.60    411.28 o 
  15   7  -6     6249.79     6689.84    607.77 o 
   0   8  -6     6935.61     7281.14    311.84 o 
   1   8  -6    25684.02    25236.86    423.29 o 
   2   8  -6    13311.80    13058.45    295.13 o 
   3   8  -6     5480.63     5868.15    197.02 o 
   4   8  -6    35004.45    33982.04    556.60 o 
   5   8  -6     1894.04     1956.77    154.47 o 
   6   8  -6     4395.61     4460.65    260.68 o 
   7   8  -6     7741.02     8456.00    622.40 o 
   8   8  -6      488.86      963.36    264.61 o 
   9   8  -6       22.43     1092.32    273.64 o 
  10   8  -6    15052.06    15239.37    488.36 o 
  11   8  -6     1586.77     1348.56    221.93 o 
  12   8  -6     2900.33     3414.32    303.33 o 
  13   8  -6     2008.09     2185.86    406.84 o 
  14   8  -6     4066.09     4413.41    583.16 o 
   0   9  -6    29673.52    29560.02    703.65 o 
   1   9  -6    21966.58    21576.68    392.16 o 
   2   9  -6    16216.06    15752.62    339.06 o 
   3   9  -6    15629.60    14852.26    320.79 o 
   4   9  -6     2280.73     2183.12    155.83 o 
   5   9  -6     6315.98     6620.18    282.61 o 
   6   9  -6      530.79      699.32    163.30 o 
   7   9  -6    10232.98    10313.01    411.37 o 
   8   9  -6      947.94     1004.40    212.85 o 
   9   9  -6     4404.66     5082.51    378.06 o 
  10   9  -6     2884.44     2818.27    284.01 o 
  11   9  -6     1102.93     1112.77    294.85 o 
  12   9  -6     4625.55     5394.03    414.37 o 
  13   9  -6     7364.91     6911.43    473.41 o 
  14   9  -6     1171.00     1146.74    449.42 o 
   0  10  -6     5801.25     6599.75    344.48 o 
   1  10  -6    17587.46    16865.47    490.51 o 
   2  10  -6    32749.72    32969.48    538.50 o 
   3  10  -6     2615.44     2845.49    236.00 o 
   4  10  -6     5662.14     5698.29    238.62 o 
   5  10  -6    17460.28    16539.01    405.29 o 
   6  10  -6    25494.21    26061.58    602.44 o 
   7  10  -6     6646.55     7049.92    461.18 o 
   8  10  -6      729.11      965.72    285.62 o 
   9  10  -6      583.71      656.04    207.10 o 
  10  10  -6     6671.21     6862.56    432.24 o 
  11  10  -6      327.01     1035.09    347.06 o 
  12  10  -6     4829.30     4530.42    712.15 o 
  13  10  -6    10974.83    11663.08    803.26 o 
  14  10  -6      110.72     1413.25    518.40 o 
   0  11  -6     1348.61     1353.21    209.68 o 
   1  11  -6    11320.34    12224.18    327.96 o 
   2  11  -6      939.13      912.25    151.62 o 
   3  11  -6    22035.39    21697.99    424.50 o 
   4  11  -6     8512.72     8891.08    293.29 o 
   5  11  -6     1030.05      965.57    245.37 o 
   6  11  -6     2337.72     2247.11    243.01 o 
   7  11  -6    29986.51    29865.09    704.19 o 
   8  11  -6      820.74     2005.13    594.16 o 
   9  11  -6       58.62     1197.00    377.01 o 
  10  11  -6     2976.74     3417.80    378.18 o 
  11  11  -6    10021.43    10306.98    561.30 o 
  12  11  -6      978.75     1136.15    353.08 o 
  13  11  -6      266.22     2184.69    510.41 o 
   0  12  -6     7316.66     7233.86    387.14 o 
   1  12  -6       45.49      615.35    206.57 o 
   2  12  -6    29630.68    30005.79    567.43 o 
   3  12  -6    13145.48    12988.08    336.49 o 
   4  12  -6    13076.10    13150.44    434.74 o 
   5  12  -6    23526.39    23561.40    626.13 o 
   6  12  -6    22885.63    22821.82    808.46 o 
   7  12  -6      668.15     1441.40    278.33 o 
   8  12  -6     7615.68     7913.54    500.48 o 
   9  12  -6     5457.82     6289.31    451.54 o 
  10  12  -6      920.72     1109.44    294.47 o 
  11  12  -6      541.74      725.47    302.10 o 
  12  12  -6     1826.43     1742.38    340.32 o 
  13  12  -6     4626.58     4344.55    473.90 o 
   0  13  -6      893.72      862.30    210.40 o 
   1  13  -6     2680.37     2591.39    215.58 o 
   2  13  -6    21240.35    21094.59    474.30 o 
   3  13  -6     4277.19     4866.46    445.56 o 
   4  13  -6    18078.00    17836.10    494.01 o 
   5  13  -6     1291.87     1295.41    237.08 o 
   6  13  -6    11654.63    10588.80    529.94 o 
   7  13  -6    18232.83    18029.84    914.21 o 
   8  13  -6     3595.89     4198.92    426.15 o 
   9  13  -6     4449.15     4247.40    412.86 o 
  10  13  -6      951.28     2024.89    876.46 o 
  11  13  -6     3761.26     4075.83    449.64 o 
  12  13  -6     1642.66     1580.61    344.35 o 
   0  14  -6      530.21      759.60    260.34 o 
   1  14  -6    36422.05    35889.13    627.78 o 
   2  14  -6     3483.12     3633.62    253.64 o 
   3  14  -6     5493.73     5813.81    348.59 o 
   4  14  -6     1356.68     1695.89    208.92 o 
   5  14  -6      977.54      896.34    291.83 o 
   6  14  -6     3525.38     4327.78    643.24 o 
   7  14  -6     7824.41     8413.84    667.22 o 
   8  14  -6      489.61     1091.89    404.81 o 
   9  14  -6     3361.37     4387.22    474.78 o 
  10  14  -6      430.76      730.61    341.35 o 
  11  14  -6     2067.73     1725.77    346.80 o 
  12  14  -6      428.43     1352.97    444.50 o 
   0  15  -6     9426.21     9288.05    488.27 o 
   1  15  -6    14331.47    14521.37    425.81 o 
   2  15  -6    56015.04    56154.37   1037.06 o 
   3  15  -6    14526.63    13969.03    464.79 o 
   4  15  -6     4612.05     4704.63    435.25 o 
   5  15  -6      116.68     1027.82    366.77 o 
   6  15  -6    20488.56    20544.95    637.12 o 
   7  15  -6     5486.44     6604.73    681.31 o 
   8  15  -6      174.69     1119.25    351.70 o 
   9  15  -6      620.55      776.18    319.51 o 
  10  15  -6      432.12      401.30    325.03 o 
  11  15  -6      276.30      766.13    438.56 o 
   0  16  -6     4571.54     5346.48    578.66 o 
   1  16  -6    13184.44    13130.04    468.60 o 
   2  16  -6     2433.13     2293.54    260.13 o 
   3  16  -6     5246.88     5625.57    355.13 o 
   4  16  -6     2953.53     3478.06    304.17 o 
   5  16  -6     1099.84     1414.74    319.89 o 
   6  16  -6     4396.14     3815.98    371.24 o 
   7  16  -6     5189.37     6083.89    835.69 o 
   8  16  -6     1082.43     1017.81    277.74 o 
   9  16  -6     1022.25     1380.36    357.49 o 
  10  16  -6     1094.75     1402.53    386.65 o 
   0  17  -6      129.79     1115.84    701.32 o 
   1  17  -6     5345.53     6300.63    449.51 o 
   2  17  -6     5411.28     6186.78    404.46 o 
   3  17  -6    10143.56    10514.93    457.69 o 
   4  17  -6      286.19      891.35    375.85 o 
   5  17  -6      565.59     1129.64    294.32 o 
   6  17  -6     3987.24     4416.19    373.51 o 
   7  17  -6     2774.37     2521.36    335.12 o 
   8  17  -6     3508.43     3164.14    362.20 o 
   9  17  -6      762.11     1146.80    389.56 o 
   0  18  -6      560.33     1586.92    651.01 o 
   1  18  -6     3592.09     3702.66    431.83 o 
   2  18  -6     1022.36     1771.67    322.17 o 
   3  18  -6      491.88     1107.74    268.65 o 
   4  18  -6     6947.07     6972.60    573.73 o 
   5  18  -6      182.21      380.20    283.37 o 
   6  18  -6     3656.12     3733.25    964.73 o 
   7  18  -6     1072.44     1690.81    315.43 o 
   8  18  -6    12669.06    11683.49    639.02 o 
   0  19  -6     6056.09     6453.39   1140.46 o 
   1  19  -6     3075.74     3220.34    414.02 o 
   2  19  -6      126.61       55.04    361.60 o 
   3  19  -6     3858.19     3900.20    749.13 o 
   4  19  -6      998.53      923.27    361.97 o 
   5  19  -6     3223.56     2915.79    351.55 o 
   6  19  -6     1610.03     1776.53    296.18 o 
   7  19  -6     6097.30     5300.13    561.80 o 
   0  20  -6     1805.76     1720.24    558.14 o 
   1  20  -6     5002.80     6389.80    513.56 o 
   2  20  -6     6628.76     7090.75    556.17 o 
   3  20  -6      469.05      813.90    352.61 o 
   4  20  -6     2660.93     2313.45    466.26 o 
   5  20  -6     1862.79     1950.29    461.67 o 
   0  21  -6     2984.43     2132.79    577.43 o 
   1  21  -6     4240.63     3921.40    457.76 o 
   2  21  -6     9915.14     8028.99   1043.55 o 
   2   0  -5   108810.77   110499.22   2065.65 o 
   4   0  -5    21068.79    20692.88    508.63 o 
   6   0  -5    32969.05    32015.23    744.51 o 
   8   0  -5     2100.34     2350.65    284.01 o 
  10   0  -5    16173.65    16393.18    554.16 o 
  12   0  -5    14219.69    14486.20    699.49 o 
  14   0  -5    21598.79    22106.46   1134.40 o 
  16   0  -5     5391.66     5029.02    721.71 o 
   1   1  -5    37433.83    37692.54    570.30 o 
   3   1  -5     9175.47    10090.56    241.16 o 
   4   1  -5    19411.18    20437.62    340.68 o 
   5   1  -5    17875.59    17482.48    314.07 o 
   6   1  -5    33315.58    32806.14    509.09 o 
   7   1  -5     3464.16     3230.69    178.08 o 
   8   1  -5     1598.38     1873.19    204.00 o 
   9   1  -5     1044.47     1320.30    169.03 o 
  10   1  -5     9979.80    10160.54    328.73 o 
  11   1  -5      865.78     1883.02    258.36 o 
  12   1  -5      549.78     1902.81    556.91 o 
  13   1  -5    12109.70    12039.25    514.81 o 
  14   1  -5       20.02     1765.90    490.31 o 
  15   1  -5     1853.78     1787.94    719.87 o 
  16   1  -5      140.09      151.61    441.15 o 
   1   2  -5    85935.61    87710.13   1239.95 o 
   3   2  -5    17715.00    17888.11    324.12 o 
   4   2  -5    16362.43    15784.27    282.33 o 
   5   2  -5    50333.73    50560.76    733.77 o 
   6   2  -5     8853.26     9509.26    249.57 o 
   7   2  -5     5726.89     5942.15    215.51 o 
   8   2  -5     1079.61     1094.11    140.04 o 
   9   2  -5     2405.82     2400.64    203.01 o 
  10   2  -5     4649.09     4430.31    355.56 o 
  11   2  -5     1771.93     1625.03    319.46 o 
  12   2  -5     5601.69     6927.31    400.78 o 
  13   2  -5       73.73      993.29    295.34 o 
  14   2  -5     8905.82     9714.99    486.07 o 
  15   2  -5     3860.73     3661.10    439.85 o 
  16   2  -5     2533.82     2122.16    583.30 o 
   1   3  -5    14036.13    14910.92    255.41 o 
   2   3  -5     5225.47     7155.64    327.43 o 
   3   3  -5    20550.98    21827.39    346.67 o 
   4   3  -5    17250.15    17431.64    313.82 o 
   5   3  -5     6864.26     6474.61    181.22 o 
   6   3  -5   128771.41   126678.78   1773.17 o 
   7   3  -5     7030.17     7359.34    258.32 o 
   8   3  -5    31370.15    32128.83    567.77 o 
   9   3  -5     5193.01     5067.57    250.72 o 
  10   3  -5    27122.70    27007.51    660.39 o 
  11   3  -5    11802.32    12411.24    447.92 o 
  12   3  -5      526.95     1349.89    300.24 o 
  13   3  -5      772.49     1260.56    260.81 o 
  14   3  -5     5768.42     6275.54    497.07 o 
  15   3  -5     1972.94     1259.72    262.62 o 
   1   4  -5    43547.60    44480.48    627.63 o 
   2   4  -5     4382.53     4405.83    131.78 o 
   3   4  -5     1668.74     1933.25     97.97 o 
   4   4  -5     1940.07     1709.85    106.65 o 
   5   4  -5     7682.03     7963.86    199.03 o 
   6   4  -5    86600.42    86294.73   1259.01 o 
   7   4  -5    17548.94    17734.79    363.32 o 
   8   4  -5     9155.82     9130.00    295.22 o 
   9   4  -5      679.05      949.27    199.33 o 
  10   4  -5     3603.87     3777.73    304.82 o 
  11   4  -5      667.42     1220.20    238.62 o 
  12   4  -5     6766.70     6849.33    430.20 o 
  13   4  -5      981.70     1243.16    249.73 o 
  14   4  -5      281.76     1047.62    328.70 o 
  15   4  -5     4844.50     5052.89    475.22 o 
   1   5  -5    31811.52    32259.76    476.39 o 
   2   5  -5    24984.59    25276.89    392.02 o 
   3   5  -5     6229.91     5029.15    145.81 o 
   4   5  -5    42641.17    41506.52    576.12 o 
   5   5  -5     7346.18     7535.20    193.76 o 
   6   5  -5   113269.31   110445.30   1657.28 o 
   7   5  -5    29430.51    29301.96    508.79 o 
   8   5  -5     7216.75     7245.81    296.65 o 
   9   5  -5     1705.48     2138.66    353.50 o 
  10   5  -5     7221.20     7633.09    363.19 o 
  11   5  -5     8037.73     8193.86    431.35 o 
  12   5  -5      368.98      847.01    278.07 o 
  13   5  -5    10542.53     9428.97    575.90 o 
  14   5  -5     3649.13     4203.77    396.67 o 
  15   5  -5      336.52      352.86    310.46 o 
   1   6  -5    50101.13    49817.33    698.61 o 
   2   6  -5   150507.67   146381.36   1878.56 o 
   3   6  -5     3853.78     3457.26    191.10 o 
   4   6  -5    13204.84    13035.32    264.30 o 
   5   6  -5     1732.92     1776.38    115.19 o 
   6   6  -5    47662.99    46584.64    704.92 o 
   7   6  -5    21049.22    20508.78    594.67 o 
   8   6  -5    11693.90    11701.50    350.34 o 
   9   6  -5     1306.13     2025.00    350.39 o 
  10   6  -5      296.83      995.10    290.84 o 
  11   6  -5     5635.07     6312.65    405.76 o 
  12   6  -5    15174.49    15732.76    503.79 o 
  13   6  -5       80.42      123.15    299.18 o 
  14   6  -5     2484.65     2720.97    462.08 o 
  15   6  -5      401.02      458.69    359.71 o 
   1   7  -5    26157.44    26073.03    408.80 o 
   2   7  -5    40887.29    40116.14    539.67 o 
   3   7  -5   186524.19   184591.97   2695.42 o 
   4   7  -5    24653.51    24461.12    414.72 o 
   5   7  -5     1336.58     1327.58    133.92 o 
   6   7  -5    19062.91    18563.12    373.56 o 
   7   7  -5    12119.71    12243.78    332.47 o 
   8   7  -5     2480.07     3515.08    268.96 o 
   9   7  -5      747.66     1501.16    209.01 o 
  10   7  -5      282.88      644.12    298.69 o 
  11   7  -5      612.43      814.17    231.56 o 
  12   7  -5      583.77     1234.01    289.86 o 
  13   7  -5     3796.43     3806.36    362.61 o 
  14   7  -5       29.61      493.19    359.73 o 
  15   7  -5      375.67      813.78    436.56 o 
   1   8  -5    70313.35    67117.57    910.55 o 
   2   8  -5    84226.20    81488.60   1084.25 o 
   3   8  -5     1810.43     1821.28    140.83 o 
   4   8  -5     2344.17     2588.45    161.96 o 
   5   8  -5     9802.35     9713.76    258.42 o 
   6   8  -5     7525.18     8052.45    281.56 o 
   7   8  -5     7862.31     8263.07    450.19 o 
   8   8  -5     3489.41     3854.71    326.36 o 
   9   8  -5     4380.97     4683.67    336.46 o 
  10   8  -5       35.62     1312.62    307.47 o 
  11   8  -5     4215.14     4979.57    337.50 o 
  12   8  -5     6651.70     6914.54    384.51 o 
  13   8  -5      614.83      773.12    326.89 o 
  14   8  -5     7372.52     7349.40    722.39 o 
   1   9  -5      495.97      721.71    182.72 o 
   2   9  -5     6831.32     6284.73    211.02 o 
   3   9  -5     4278.38     4106.42    201.60 o 
   4   9  -5     1273.74     1279.80    144.73 o 
   5   9  -5      922.78     1452.56    308.36 o 
   6   9  -5     1199.47     1158.09    164.97 o 
   7   9  -5     5228.67     5721.39    380.64 o 
   8   9  -5    30415.23    30926.02    898.23 o 
   9   9  -5    11056.58    11201.72    464.68 o 
  10   9  -5      882.25     1414.78    275.61 o 
  11   9  -5     2154.86     3298.35    399.72 o 
  12   9  -5     1114.45     1013.16    375.34 o 
  13   9  -5      371.09      520.20    462.93 o 
  14   9  -5    10276.94     9993.25    774.74 o 
   1  10  -5     3243.50     2985.23    180.98 o 
   2  10  -5     6109.91     5877.71    237.56 o 
   3  10  -5     1231.68     1177.35    135.43 o 
   4  10  -5    15875.72    16118.54    476.51 o 
   5  10  -5    11004.77    10690.77    339.20 o 
   6  10  -5     2124.01     2230.82    243.22 o 
   7  10  -5    17261.07    17300.19    906.34 o 
   8  10  -5     5444.60     5574.54    382.78 o 
   9  10  -5     6615.89     6750.16    441.66 o 
  10  10  -5     3065.80     3670.71    310.14 o 
  11  10  -5     6542.04     7379.02    425.37 o 
  12  10  -5      784.11     1678.29    567.93 o 
  13  10  -5     1805.31     1786.59    469.95 o 
  14  10  -5     7321.31     6213.07    675.45 o 
   1  11  -5     9023.20     8420.72    339.86 o 
   2  11  -5     4197.74     4271.06    223.24 o 
   3  11  -5    24660.51    23700.50    588.81 o 
   4  11  -5     5890.95     6029.82    340.41 o 
   5  11  -5     1749.11     1716.00    211.40 o 
   6  11  -5     4425.76     5217.55    342.52 o 
   7  11  -5      910.56     1468.26    266.23 o 
   8  11  -5    11381.85    12665.89    515.06 o 
   9  11  -5     9897.24    10007.09    475.72 o 
  10  11  -5       80.51     1328.04    463.75 o 
  11  11  -5     1538.19     2497.51    389.77 o 
  12  11  -5     3005.08     2964.57    397.50 o 
  13  11  -5     7271.11     7069.10   1618.48 o 
   1  12  -5     2626.98     2628.13    204.97 o 
   2  12  -5    13140.58    12249.80    333.68 o 
   3  12  -5     6805.50     6890.54    279.61 o 
   4  12  -5    16115.72    17061.74    429.98 o 
   5  12  -5     3914.07     4014.11    302.32 o 
   6  12  -5    19166.30    18384.68    585.71 o 
   7  12  -5     3705.18     4411.53    336.17 o 
   8  12  -5     4594.20     5984.91    408.52 o 
   9  12  -5     1208.30     1382.04    382.27 o 
  10  12  -5     3507.09     3528.63    381.68 o 
  11  12  -5      207.31      761.09    357.93 o 
  12  12  -5     3586.86     3984.27    454.55 o 
  13  12  -5      634.30     1684.95    417.12 o 
   1  13  -5     6212.96     5951.18    266.07 o 
   2  13  -5     1463.30     1719.64    195.67 o 
   3  13  -5    60162.57    59215.90    980.67 o 
   4  13  -5     2355.84     2468.23    256.63 o 
   5  13  -5      260.67     1956.10    534.90 o 
   6  13  -5     3691.96     3851.93    330.06 o 
   7  13  -5     1806.28     2238.01    307.12 o 
   8  13  -5      523.90     1215.32    318.66 o 
   9  13  -5     4012.80     3563.44    403.00 o 
  10  13  -5     2355.54     2226.26    518.57 o 
  11  13  -5      923.90     1137.21    405.59 o 
  12  13  -5     2406.97     2183.88    361.24 o 
   1  14  -5    19349.32    20399.30    439.48 o 
   2  14  -5    20094.37    19761.74    471.46 o 
   3  14  -5     5209.79     4816.14    339.46 o 
   4  14  -5      155.45     1077.29    240.30 o 
   5  14  -5     2916.06     2131.26    319.23 o 
   6  14  -5    10981.11    10228.21    443.73 o 
   7  14  -5     4045.70     3534.75    321.15 o 
   8  14  -5      319.30      808.09    377.62 o 
   9  14  -5     2585.99     2213.50    367.14 o 
  10  14  -5     1352.60     1371.45    319.17 o 
  11  14  -5      691.36      263.72    394.83 o 
  12  14  -5     1582.03     1851.19    357.80 o 
   1  15  -5     3921.82     3997.92    260.28 o 
   2  15  -5      742.85     1181.84    275.40 o 
   3  15  -5     1039.18      913.37    251.77 o 
   4  15  -5     1753.40     1941.27    287.05 o 
   5  15  -5     1743.83     1730.11    264.48 o 
   6  15  -5     3286.34     3559.29    372.64 o 
   7  15  -5     4261.11     4695.47    404.95 o 
   8  15  -5     2967.95     2291.83    359.93 o 
   9  15  -5     1839.59     1754.17    496.52 o 
  10  15  -5     2533.28     2248.76    453.93 o 
  11  15  -5     1028.68     1163.83    386.12 o 
   1  16  -5    13446.04    14122.14    585.31 o 
   2  16  -5     7378.46     7560.21    382.13 o 
   3  16  -5     4002.37     4382.98    336.44 o 
   4  16  -5     4996.18     4899.45    412.08 o 
   5  16  -5     1631.76     1301.48    237.31 o 
   6  16  -5     5023.47     4754.96    629.76 o 
   7  16  -5     1810.18     1789.17    261.93 o 
   8  16  -5      347.55      232.97    311.86 o 
   9  16  -5     1660.86     1344.66    315.39 o 
  10  16  -5     1512.29     1879.72    423.40 o 
   1  17  -5      256.90      898.15    307.47 o 
   2  17  -5     1542.86     1588.98    246.48 o 
   3  17  -5      703.84      877.90    259.42 o 
   4  17  -5      293.15     1285.21    530.25 o 
   5  17  -5     1257.47     1658.60    308.20 o 
   6  17  -5      210.79      384.56    353.74 o 
   7  17  -5     1693.46     1508.40    276.78 o 
   8  17  -5      227.56      807.53    372.94 o 
   9  17  -5     4281.26     4665.55    876.04 o 
   1  18  -5      275.37      953.08    307.06 o 
   2  18  -5     1702.95     2106.25    315.76 o 
   3  18  -5     5761.73     5948.69    567.81 o 
   4  18  -5     4569.80     3895.44    365.38 o 
   5  18  -5     2967.90     2504.38    456.41 o 
   6  18  -5     2460.60     3099.53    776.25 o 
   7  18  -5      856.19      977.51    314.08 o 
   8  18  -5      201.40     1357.66    340.30 o 
   1  19  -5     1205.59     1750.65    407.61 o 
   2  19  -5     1307.19     1743.82    452.83 o 
   3  19  -5      276.52      734.93    298.22 o 
   4  19  -5      340.75     1375.57    430.85 o 
   5  19  -5      652.52     1439.32    387.94 o 
   6  19  -5     4872.62     4823.99    651.97 o 
   7  19  -5     2537.71     2508.44    531.42 o 
   1  20  -5     5073.07     5208.63   1268.85 o 
   2  20  -5       44.78      489.50    381.73 o 
   3  20  -5     1829.07     2810.97    384.80 o 
   4  20  -5     2151.82     1474.09    317.44 o 
   5  20  -5       88.61     2041.51    731.50 o 
   1  21  -5     1342.45     1058.59    386.07 o 
   2  21  -5     2251.64     2769.93    756.57 o 
   3  21  -5      275.79     1329.15    794.07 o 
   2   0  -4   211915.97   216851.95   4398.27 o 
   4   0  -4     4478.87     4396.81    220.54 o 
   6   0  -4    48089.46    48219.96   1047.51 o 
   8   0  -4     2347.92     2921.82    283.32 o 
  10   0  -4    11877.37    12059.85    507.65 o 
  12   0  -4    26777.12    27726.61    971.91 o 
  14   0  -4     3188.28     3047.37    741.35 o 
  16   0  -4      984.82     1585.11    504.31 o 
   2   1  -4     4058.04     3824.06    121.26 o 
   3   1  -4     6676.91     7333.08    267.09 o 
   4   1  -4    48573.19    49863.66    677.37 o 
   5   1  -4     5922.48     5287.87    207.52 o 
   6   1  -4     9730.63     9670.59    290.37 o 
   7   1  -4    17808.66    17986.55    357.52 o 
   8   1  -4      490.58      768.43    175.16 o 
   9   1  -4     7323.22     7015.80    267.72 o 
  10   1  -4     7181.74     7574.43    376.21 o 
  11   1  -4    39390.47    40146.37    823.70 o 
  12   1  -4     1242.39     1595.14    268.84 o 
  13   1  -4    13704.44    14027.44    559.82 o 
  14   1  -4       84.90     1058.23    493.89 o 
  15   1  -4     7177.61     6018.30    498.26 o 
  16   1  -4      176.50      631.49    536.81 o 
   1   2  -4    82848.51    81158.81   1091.98 o 
   2   2  -4    32957.02    32792.17    455.57 o 
   3   2  -4    14165.92    14460.91    290.52 o 
   4   2  -4    31136.18    32086.28    462.71 o 
   5   2  -4    25167.79    24619.55    398.22 o 
   6   2  -4    17944.50    17559.88    342.03 o 
   7   2  -4    27047.70    26398.28    448.67 o 
   8   2  -4     9587.17     8979.70    277.06 o 
   9   2  -4     7808.75     8008.93    296.62 o 
  12   2  -4    12574.92    13288.90    500.78 o 
  13   2  -4     2266.51     2538.10    315.07 o 
  14   2  -4     1212.33     1239.67    305.94 o 
  15   2  -4      233.60       80.70    401.60 o 
  16   2  -4      220.99     1510.96    614.25 o 
   0   3  -4    81013.39    82691.16   2142.62 o 
   1   3  -4     2868.65     2934.79    108.49 o 
   2   3  -4     2143.02     3253.65    229.37 o 
   3   3  -4    19313.02    19660.44    317.14 o 
   4   3  -4    69143.97    68132.49   1006.63 o 
   5   3  -4    88442.32    87758.56   1177.30 o 
   6   3  -4    17012.32    15714.38    322.83 o 
   7   3  -4     2795.29     2837.80    180.77 o 
   8   3  -4      513.21     1254.51    222.91 o 
   9   3  -4    27813.76    27019.24    505.15 o 
  10   3  -4    16547.88    17832.92    591.20 o 
  11   3  -4     5461.58     5857.07    328.36 o 
  12   3  -4     5085.54     5550.24    393.14 o 
  13   3  -4     2174.80     1556.32    303.57 o 
  14   3  -4     3732.20     3400.30    348.09 o 
  15   3  -4     1414.38     2071.10    359.22 o 
  16   3  -4     3566.95     3938.21    513.22 o 
   1   4  -4    11064.69    12684.64    235.35 o 
   2   4  -4     3886.77     3899.54    133.18 o 
   3   4  -4    45724.27    45970.15    654.69 o 
   4   4  -4    10066.68     9867.98    195.86 o 
   5   4  -4    20572.58    20695.78    372.33 o 
   6   4  -4     7899.04     7353.03    198.36 o 
   7   4  -4    64244.20    62077.40    927.65 o 
   8   4  -4     1284.55     1634.39    209.47 o 
   9   4  -4     1458.26     1615.28    198.42 o 
  10   4  -4     2821.12     2924.21    282.10 o 
  11   4  -4     4927.21     4617.71    302.70 o 
  12   4  -4     6689.31     7240.80    577.82 o 
  13   4  -4     1096.18      951.71    243.01 o 
  14   4  -4      874.80      969.85    271.55 o 
  15   4  -4     1112.35     2154.62    667.36 o 
   0   5  -4    87254.35    89714.14   2015.55 o 
   1   5  -4    47607.41    49150.42    672.92 o 
   2   5  -4     1273.91     1209.83    108.34 o 
   3   5  -4     1053.96      920.39     90.54 o 
   4   5  -4    20452.06    19737.34    328.49 o 
   5   5  -4    15517.49    15656.32    309.83 o 
   6   5  -4    49948.88    49767.75    682.21 o 
   7   5  -4    29691.88    29471.10    500.70 o 
   8   5  -4    10107.39    10314.86    413.69 o 
   9   5  -4      591.69     1079.90    265.42 o 
  10   5  -4     6506.22     6617.35    342.98 o 
  11   5  -4     2232.56     2223.71    236.89 o 
  12   5  -4      481.64     1168.90    255.25 o 
  13   5  -4     1379.56     1655.85    275.74 o 
  14   5  -4     4481.95     4191.70    485.05 o 
  15   5  -4      500.87      367.49    669.39 o 
   0   6  -4   132692.11   136653.80   2842.08 o 
   1   6  -4    48956.22    49442.63    693.62 o 
   2   6  -4    46981.55    45754.82    640.80 o 
   3   6  -4    33932.50    30768.19    460.46 o 
   4   6  -4     2294.96     2367.09    157.49 o 
   5   6  -4     1015.40      878.86     97.22 o 
   6   6  -4     5253.46     5550.43    205.65 o 
   7   6  -4    58851.14    59305.47    966.42 o 
   8   6  -4      131.12     1298.08    247.66 o 
   9   6  -4      225.18      866.88    202.06 o 
  10   6  -4     8807.86     9225.88    394.99 o 
  11   6  -4     9893.87     9150.53    384.06 o 
  12   6  -4     4883.93     5073.99    396.87 o 
  13   6  -4      672.83     1832.80    432.13 o 
  14   6  -4      255.69      835.70    322.53 o 
  15   6  -4      285.81      688.40    332.99 o 
   0   7  -4   138844.64   138600.47   2605.77 o 
   1   7  -4    92034.73    89331.40   1183.10 o 
   2   7  -4     2910.82     2961.17    143.67 o 
   3   7  -4     7525.30     7259.47    212.81 o 
   4   7  -4     4170.66     4278.46    150.99 o 
   5   7  -4     6638.25     6616.20    206.92 o 
   6   7  -4     6057.85     6530.21    259.04 o 
   7   7  -4    34427.98    34845.54    589.99 o 
   8   7  -4      958.37      846.85    165.38 o 
   9   7  -4    14090.06    13842.28    458.51 o 
  10   7  -4     8372.78     7555.38    348.73 o 
  11   7  -4     4130.14     4697.99    314.25 o 
  12   7  -4     4801.77     4773.37    380.53 o 
  13   7  -4     1741.33     2166.66    342.51 o 
  14   7  -4     1388.58     1456.76    351.74 o 
  15   7  -4     2090.83     2052.93    432.54 o 
   0   8  -4    11618.44    10749.29    348.17 o 
   1   8  -4    48037.75    48503.43    681.98 o 
   2   8  -4    19365.23    18954.57    351.83 o 
   3   8  -4     1848.90     1845.80    144.31 o 
   4   8  -4     2961.10     3432.31    176.48 o 
   5   8  -4     6104.65     6075.34    252.47 o 
   6   8  -4     1911.30     2199.69    191.17 o 
   7   8  -4      784.59      798.34    168.92 o 
   8   8  -4     8751.99     9827.73    380.58 o 
   9   8  -4     4676.47     5015.27    367.35 o 
  10   8  -4    21319.46    21738.40    569.17 o 
  11   8  -4     4687.08     5181.87    437.72 o 
  12   8  -4     5776.52     5687.03    373.43 o 
  13   8  -4     1417.21     2166.20    328.29 o 
  14   8  -4     1523.30     1705.46    758.16 o 
  15   8  -4      213.93     1541.22    477.35 o 
   0   9  -4   122986.57   122661.06   2191.46 o 
   1   9  -4    21937.88    21491.10    395.71 o 
   2   9  -4    12889.73    13197.14    306.29 o 
   3   9  -4     8289.63     8384.87    235.21 o 
   4   9  -4     1950.76     1937.29    172.37 o 
   5   9  -4    32233.23    31840.89    585.29 o 
   6   9  -4     2481.98     2808.46    213.06 o 
   7   9  -4     2497.30     2819.95    259.84 o 
   8   9  -4    20568.29    21259.77    644.19 o 
   9   9  -4     5145.42     5494.71    368.58 o 
  10   9  -4     5748.19     5273.24    377.90 o 
  11   9  -4     8612.04     8600.35    609.60 o 
  12   9  -4     5714.94     5750.15    419.94 o 
  13   9  -4      825.21      998.32    355.33 o 
  14   9  -4      179.40      679.88    421.21 o 
   0  10  -4     5974.61     6145.87    337.81 o 
   1  10  -4     5144.98     5104.58    219.44 o 
   2  10  -4     3741.41     3824.73    200.67 o 
   3  10  -4     6890.27     6925.65    251.46 o 
   4  10  -4     7453.33     7147.62    251.35 o 
   5  10  -4    12104.04    11877.18    348.92 o 
   6  10  -4     7607.77     8123.24    414.62 o 
   7  10  -4    15225.07    14354.01    499.00 o 
   8  10  -4    27578.55    28286.66    736.50 o 
   9  10  -4    10429.37    10561.50    475.69 o 
  10  10  -4      689.37     1366.94    452.40 o 
  11  10  -4      282.19      948.34    338.83 o 
  12  10  -4     3164.00     3435.61    561.69 o 
  13  10  -4     2014.98     2200.13    402.00 o 
  14  10  -4     2597.83     1697.36    451.81 o 
   0  11  -4     9141.75     9529.16    408.11 o 
   1  11  -4     1723.11     1821.48    177.57 o 
   2  11  -4     2063.11     2368.40    192.07 o 
   3  11  -4    27420.55    26471.03    543.16 o 
   4  11  -4    12574.14    12283.93    330.54 o 
   5  11  -4    27251.08    27564.78    692.56 o 
   6  11  -4     2361.70     2128.48    412.66 o 
   7  11  -4    16015.74    16035.87    469.63 o 
   8  11  -4    21307.38    21616.95    649.14 o 
   9  11  -4    20851.61    20564.27    632.22 o 
  10  11  -4      609.01      735.29    223.49 o 
  11  11  -4     5036.89     5076.21    416.45 o 
  12  11  -4     4643.21     4461.24    645.37 o 
  13  11  -4     2877.72     2045.16    421.58 o 
   0  12  -4     5317.89     6202.48    391.79 o 
   1  12  -4     3162.00     3325.95    217.92 o 
   2  12  -4     8291.96     7727.56    416.14 o 
   3  12  -4    19054.43    18906.30    444.39 o 
   4  12  -4     7194.80     7501.00    421.99 o 
   5  12  -4     6032.34     5819.62    343.73 o 
   6  12  -4     6079.83     6392.29    404.37 o 
   7  12  -4     3865.17     4230.06    319.85 o 
   8  12  -4    11070.99    11587.02    698.79 o 
   9  12  -4     8249.51     8550.96    440.24 o 
  10  12  -4    12198.05    13082.89    754.54 o 
  11  12  -4      655.32      788.17    339.27 o 
  12  12  -4      233.20      364.85    435.92 o 
  13  12  -4     4803.32     3705.11    537.01 o 
   0  13  -4    16949.19    17203.17    557.14 o 
   1  13  -4    10327.38    10179.52    315.96 o 
   2  13  -4     1307.03     1536.37    198.19 o 
   3  13  -4    10549.90    10824.68    365.56 o 
   4  13  -4     6592.26     6709.42    313.67 o 
   5  13  -4    12567.34    13192.58    473.81 o 
   6  13  -4     2015.53     2942.99    319.16 o 
   7  13  -4     5007.85     5922.47    390.20 o 
   8  13  -4     7052.52     7878.66    459.96 o 
   9  13  -4     7997.60     7755.76    478.92 o 
  10  13  -4     4002.47     3393.12    400.58 o 
  11  13  -4     1886.89     1510.98    304.11 o 
  12  13  -4      425.09      773.26    351.03 o 
   0  14  -4     5166.67     4724.95    372.94 o 
   1  14  -4    24415.31    24234.70    562.53 o 
   2  14  -4     6345.46     6539.59    300.32 o 
   3  14  -4    21436.22    21379.50    781.31 o 
   4  14  -4      843.43     1187.19    244.35 o 
   5  14  -4    14158.57    15414.97    501.44 o 
   6  14  -4      876.59     1253.39    292.85 o 
   7  14  -4      934.16     1296.44    461.11 o 
   8  14  -4     1188.26     1089.09    286.37 o 
   9  14  -4     1124.09     1200.74    289.17 o 
  10  14  -4      946.58      758.64    347.11 o 
  11  14  -4     2178.22     2069.73    398.04 o 
  12  14  -4      601.53     1143.59    337.70 o 
   1  15  -4     1210.51     1450.14    199.51 o 
   2  15  -4    13433.36    14212.34    501.57 o 
   3  15  -4      994.92      808.15    226.43 o 
   4  15  -4     5827.99     6257.34    349.69 o 
   5  15  -4     1534.80     1998.03    288.48 o 
   6  15  -4      280.49      897.68    444.73 o 
   7  15  -4      335.42      653.32    287.79 o 
   8  15  -4      704.26     1315.53    359.29 o 
   9  15  -4      841.43      768.27    286.54 o 
  10  15  -4     2385.03     1860.79    320.81 o 
  11  15  -4      164.05     1356.88    316.38 o 
   0  16  -4     8877.60     8291.21    794.82 o 
   1  16  -4     8951.59     9567.61    418.34 o 
   2  16  -4      383.35      933.24    275.93 o 
   3  16  -4     8245.00     9354.76    421.97 o 
   4  16  -4     1555.05     1586.69    250.33 o 
   5  16  -4     6600.44     7205.08    442.82 o 
   6  16  -4     4692.53     4843.42    382.71 o 
   7  16  -4      486.03      846.05    283.19 o 
   8  16  -4     7584.35     7085.92    489.75 o 
   9  16  -4     1318.92     1589.93    378.61 o 
  10  16  -4     1426.30     1248.11    347.98 o 
   0  17  -4    18190.11    18241.58    776.10 o 
   1  17  -4     1204.47     1469.31    261.33 o 
   2  17  -4     1921.25     1323.51    255.79 o 
   3  17  -4     9211.08     9359.76    450.60 o 
   4  17  -4     1415.36     1858.14    507.86 o 
   5  17  -4     8406.92     8075.85    434.06 o 
   6  17  -4     1030.99      938.78    261.85 o 
   7  17  -4      409.77      895.71    371.81 o 
   8  17  -4      545.87     1187.31    322.77 o 
   9  17  -4    10460.10    10114.42    714.40 o 
   0  18  -4     9292.88     9873.69    917.12 o 
   1  18  -4     2101.44     2472.36    315.52 o 
   2  18  -4     1640.22     1925.54    307.11 o 
   3  18  -4     2351.57     1507.88    266.88 o 
   4  18  -4     4245.19     3809.25    304.95 o 
   5  18  -4     1495.00     1078.56    271.36 o 
   6  18  -4     5023.18     4684.92    411.80 o 
   7  18  -4      358.79      766.68    356.32 o 
   8  18  -4     8179.61     8992.52    574.23 o 
   0  19  -4     1145.56      745.36    641.52 o 
   1  19  -4     2635.46     2194.85    393.83 o 
   2  19  -4     3126.18     2904.51    652.16 o 
   3  19  -4     4542.97     3700.79    398.82 o 
   4  19  -4     1498.86     1495.21    337.40 o 
   5  19  -4    10048.38     8555.57    662.35 o 
   6  19  -4     2865.69     2821.43    332.38 o 
   7  19  -4     2498.38     2244.30    379.37 o 
   0  20  -4    15396.27    16096.90    996.86 o 
   1  20  -4      812.78      539.41    418.53 o 
   2  20  -4     2339.02     2380.76    340.15 o 
   3  20  -4      301.29     1242.99    522.20 o 
   4  20  -4     1611.33      643.33    312.98 o 
   5  20  -4     7503.56     6397.06    621.64 o 
   0  21  -4    13463.94    13154.83   2707.43 o 
   1  21  -4     1024.79     1720.16    587.70 o 
   2  21  -4     2922.62     2116.00    433.04 o 
   3  21  -4     1802.78     2167.88    888.27 o 
   4   0  -3     4152.11     4736.51    221.85 o 
   6   0  -3    45395.46    44639.01    878.75 o 
   8   0  -3       12.97      902.85    315.72 o 
  10   0  -3     3991.13     3975.24    363.97 o 
  12   0  -3     5078.08     5723.96    566.84 o 
  14   0  -3     1993.14     1750.52    723.56 o 
  16   0  -3      899.65     1045.72    382.48 o 
   2   1  -3    12146.95    12295.53    199.77 o 
   3   1  -3    22946.36    24450.21    364.69 o 
   4   1  -3    29270.97    29711.74    455.83 o 
   5   1  -3    11798.68    12351.36    254.63 o 
   6   1  -3     3750.52     3749.01    170.09 o 
   7   1  -3     3656.37     3300.35    169.71 o 
   8   1  -3      993.80     1073.57    154.09 o 
   9   1  -3    20121.02    20200.17    419.67 o 
  10   1  -3     9072.09     9614.33    362.34 o 
  11   1  -3    30201.26    29396.22    653.54 o 
  12   1  -3      593.34     1020.82    289.84 o 
  13   1  -3     1514.90     1598.76    265.20 o 
  14   1  -3      327.75      610.63    320.20 o 
  15   1  -3     2332.21     2602.86    368.59 o 
  16   1  -3      116.25      138.09    413.08 o 
   1   2  -3    10768.73    10355.33    199.18 o 
   2   2  -3    10985.23    11179.59    196.84 o 
   3   2  -3      401.78     1113.34    191.66 o 
   4   2  -3    27104.20    28565.35    444.89 o 
   5   2  -3    95504.73    96743.04   1246.86 o 
   6   2  -3     3257.20     3904.76    183.58 o 
   7   2  -3     3326.53     3421.65    207.45 o 
   8   2  -3      608.76     1178.29    167.27 o 
   9   2  -3    10137.13    10234.82    311.89 o 
  10   2  -3    13004.29    12780.92    590.03 o 
  11   2  -3     6407.62     6328.52    338.35 o 
  12   2  -3     2311.26     2767.52    305.83 o 
  13   2  -3      671.18     1823.08    350.85 o 
  14   2  -3     3959.33     2965.82    371.97 o 
  15   2  -3     1526.72     1859.44    313.08 o 
  16   2  -3      299.09      483.41    364.67 o 
   1   3  -3    32175.11    32948.01    521.89 o 
   3   3  -3    11733.66    12839.20    233.85 o 
   4   3  -3    37815.86    38094.08    564.10 o 
   5   3  -3    12862.00    13335.18    273.38 o 
   6   3  -3    59003.19    58161.36    807.59 o 
   7   3  -3    10853.17    11793.87    301.77 o 
   8   3  -3      111.78     1008.30    200.59 o 
   9   3  -3     7435.88     7426.77    301.72 o 
  10   3  -3    14199.76    14016.18    473.98 o 
  11   3  -3      361.92      902.09    269.61 o 
  12   3  -3     3909.10     3497.38    329.03 o 
  13   3  -3     2082.58     1996.06    283.95 o 
  14   3  -3     2612.60     2464.04    328.99 o 
  15   3  -3     1709.91     1542.53    483.45 o 
  16   3  -3      228.86     1267.07    769.20 o 
   1   4  -3     2874.65     3576.21    184.57 o 
   2   4  -3     1198.18     1416.48    108.18 o 
   3   4  -3      108.89      719.28    138.45 o 
   4   4  -3     4655.82     4666.92    146.54 o 
   5   4  -3    57990.51    59055.45    758.06 o 
   6   4  -3    23977.73    24155.44    420.85 o 
   7   4  -3     8262.00     8288.85    264.70 o 
   8   4  -3    12780.97    12681.00    348.17 o 
   9   4  -3     4981.56     5563.13    308.03 o 
  10   4  -3     1914.10     1942.02    219.38 o 
  11   4  -3     5083.01     5352.04    313.16 o 
  12   4  -3     6711.75     7332.00    607.41 o 
  13   4  -3     3725.62     3705.71    363.43 o 
  14   4  -3     4592.78     4720.62    578.76 o 
  15   4  -3     2035.87     2201.36    373.17 o 
   1   5  -3    39857.74    40339.42    578.73 o 
   2   5  -3    35008.91    34532.18    529.67 o 
   3   5  -3    20617.29    20700.96    336.34 o 
   4   5  -3    38548.91    38507.85    525.98 o 
   5   5  -3     9920.70     9348.19    212.61 o 
   6   5  -3    22529.19    21830.78    368.44 o 
   7   5  -3    31930.90    31567.12    508.67 o 
   8   5  -3     6731.64     6757.85    296.38 o 
   9   5  -3     2035.12     2164.64    375.67 o 
  10   5  -3     1944.09     2032.95    269.43 o 
  11   5  -3    25708.88    23374.34    578.67 o 
  12   5  -3     4171.98     4718.78    671.74 o 
  13   5  -3     3724.97     4139.78    483.55 o 
  14   5  -3     1019.50      837.05    394.86 o 
  15   5  -3      864.56      810.88    394.95 o 
   1   6  -3     9170.37     8951.72    203.89 o 
   3   6  -3    10028.57     9648.77    223.48 o 
   4   6  -3    27275.25    26979.20    436.12 o 
   5   6  -3    10621.96    10979.61    232.91 o 
   6   6  -3    35723.85    34855.09    496.29 o 
   7   6  -3    16808.25    16898.46    374.40 o 
   8   6  -3    21816.59    21034.99    456.42 o 
   9   6  -3     4637.23     5110.13    306.93 o 
  10   6  -3     1731.77     2418.93    288.83 o 
  11   6  -3     2722.18     3087.63    281.58 o 
  12   6  -3     1929.21     1519.98    323.21 o 
  13   6  -3      760.44     1016.02    257.89 o 
  14   6  -3     7241.48     7230.03    570.06 o 
  15   6  -3      871.83     1646.68    488.40 o 
   1   7  -3    50229.84    47789.59    692.60 o 
   2   7  -3    47330.99    45752.16    674.17 o 
   3   7  -3   141540.73   135687.94   1923.98 o 
   4   7  -3     5160.29     5346.13    180.21 o 
   5   7  -3     1784.25     2011.57    153.59 o 
   6   7  -3      214.94      853.75    179.13 o 
   7   7  -3     6330.40     6622.18    292.71 o 
   8   7  -3    10746.45    10550.48    416.57 o 
   9   7  -3     3450.83     3556.13    276.79 o 
  10   7  -3    11592.11    10383.13    400.98 o 
  11   7  -3     6556.69     6068.83    326.08 o 
  12   7  -3    14520.21    15747.98    584.96 o 
  13   7  -3      876.37     1120.06    378.66 o 
  14   7  -3      497.02     1331.37    351.90 o 
  15   7  -3     2245.11     1764.93    359.78 o 
   1   8  -3     1778.73     1779.10    187.91 o 
   2   8  -3     2299.66     2924.13    246.26 o 
   3   8  -3    80873.10    79655.55   1180.58 o 
   4   8  -3    12975.19    13354.10    275.56 o 
   5   8  -3      195.15      752.26    247.04 o 
   6   8  -3    14155.17    13958.71    352.68 o 
   7   8  -3     3641.83     4309.41    287.10 o 
   8   8  -3    12712.61    12548.81    429.02 o 
   9   8  -3    10294.87    10410.76    454.49 o 
  10   8  -3     9396.12     9143.58    393.34 o 
  11   8  -3      249.76     1463.78    337.71 o 
  12   8  -3     2236.82     2543.82    320.20 o 
  13   8  -3     5950.83     5518.46    485.14 o 
  14   8  -3     3816.25     3147.00    424.39 o 
  15   8  -3       82.33     1096.74    455.03 o 
   1   9  -3    23844.10    23443.59    407.77 o 
   2   9  -3    11866.28    12030.98    291.29 o 
   3   9  -3    33345.84    33222.22    543.29 o 
   4   9  -3     2851.04     2850.17    179.87 o 
   5   9  -3     3680.28     3450.81    234.95 o 
   6   9  -3     8003.87     8208.82    285.53 o 
   7   9  -3    10252.42    10285.88    378.61 o 
   8   9  -3     9893.88    10124.88    462.12 o 
   9   9  -3     5570.99     5610.29    385.14 o 
  10   9  -3       23.09      783.11    354.11 o 
  11   9  -3     5709.40     5479.88    378.44 o 
  12   9  -3    17102.72    17761.46    635.31 o 
  13   9  -3     1701.71     1750.90    322.70 o 
  14   9  -3     5297.36     5900.24    549.17 o 
   1  10  -3     2871.79     3023.65    196.62 o 
   2  10  -3     2030.64     2186.07    171.47 o 
   3  10  -3      699.04     1136.74    165.72 o 
   4  10  -3    15112.75    15264.94    414.05 o 
   5  10  -3      248.47      919.29    182.67 o 
   6  10  -3      924.56      985.38    238.18 o 
   7  10  -3     1008.57     1888.71    359.13 o 
   8  10  -3     4342.88     5164.59    367.32 o 
   9  10  -3    17317.58    16692.03    551.20 o 
  10  10  -3     2963.10     3285.11    328.85 o 
  11  10  -3      147.70      495.21    348.21 o 
  12  10  -3     5035.55     4389.91    378.60 o 
  13  10  -3    16675.97    18298.11    766.80 o 
  14  10  -3        7.81     1514.92    551.07 o 
   1  11  -3     1145.16      952.61    141.09 o 
   2  11  -3     1301.93     1077.68    151.85 o 
   3  11  -3     9698.05    10030.65    301.80 o 
   4  11  -3     7736.64     7542.07    305.60 o 
   5  11  -3     2839.71     3019.88    228.94 o 
   6  11  -3     4178.18     5197.60    368.30 o 
   7  11  -3    19241.05    19341.53    590.90 o 
   8  11  -3     5581.45     5675.07    387.69 o 
   9  11  -3      270.55      630.10    306.55 o 
  10  11  -3     2046.07     2340.45    288.14 o 
  11  11  -3      151.92      866.78    289.52 o 
  12  11  -3     6237.57     6468.59    449.87 o 
  13  11  -3     5667.18     6337.13    671.15 o 
   1  12  -3    11260.13    10958.23    307.01 o 
   2  12  -3     4619.52     5062.52    252.50 o 
   3  12  -3     1751.67     1930.56    205.88 o 
   4  12  -3    16482.48    16066.46    428.70 o 
   5  12  -3     7925.10     7866.56    342.88 o 
   6  12  -3     8048.52     7851.02    433.88 o 
   7  12  -3     5810.20     5585.72    345.88 o 
   8  12  -3    27335.23    26232.67   1014.04 o 
   9  12  -3    12795.31    12696.99    543.01 o 
  10  12  -3     1780.21     1701.28    268.30 o 
  11  12  -3      270.09      925.06    342.84 o 
  12  12  -3     2887.07     2880.87    408.04 o 
  13  12  -3        5.55      381.41    462.61 o 
   1  13  -3    17112.02    17294.28    402.92 o 
   2  13  -3     7381.99     7521.55    317.52 o 
   3  13  -3    15964.51    17004.09    452.90 o 
   4  13  -3    14035.71    13801.52    424.81 o 
   5  13  -3    14156.54    12912.00    429.12 o 
   6  13  -3      175.10      941.61    298.08 o 
   7  13  -3    12260.03    11891.90    459.33 o 
   8  13  -3       30.39      848.73    394.53 o 
   9  13  -3      865.10     1361.27    296.07 o 
  10  13  -3     1392.02     1919.58    345.63 o 
  11  13  -3        4.99      523.18    327.53 o 
  12  13  -3     2174.08     2234.23    401.19 o 
   1  14  -3    19767.25    19305.44    585.63 o 
   2  14  -3     1999.52     2263.65    322.66 o 
   3  14  -3    13705.69    13042.35    396.87 o 
   4  14  -3     1296.14     1401.48    192.17 o 
   5  14  -3     1022.49      847.99    218.98 o 
   6  14  -3     3710.98     4570.69    539.84 o 
   7  14  -3     4217.89     5663.86    488.11 o 
   8  14  -3     6420.10     7584.89    676.69 o 
   9  14  -3     1074.52     1166.78    333.34 o 
  10  14  -3      306.21      728.18    313.12 o 
  11  14  -3      320.73      446.84    292.67 o 
  12  14  -3      140.21      630.55    357.76 o 
   1  15  -3     4701.40     4296.80    273.16 o 
   2  15  -3     6421.13     6162.13    375.44 o 
   3  15  -3     1102.95     1423.63    223.44 o 
   4  15  -3     4501.14     4438.90    315.71 o 
   5  15  -3      111.47      831.40    265.14 o 
   6  15  -3     1658.73     1659.80    304.67 o 
   7  15  -3     1700.14     2216.42    297.72 o 
   8  15  -3     3409.28     3605.10    388.61 o 
   9  15  -3      365.42      666.75    350.45 o 
  10  15  -3      526.76     1135.44    431.89 o 
  11  15  -3     1922.07     1648.88    477.55 o 
   1  16  -3     7938.95     7302.23    503.68 o 
   2  16  -3     5467.80     6189.83    328.65 o 
   3  16  -3      264.83     1034.15    271.49 o 
   4  16  -3     2578.32     2343.37    273.27 o 
   5  16  -3      403.32      662.27    267.64 o 
   6  16  -3     6687.44     7403.83    697.18 o 
   7  16  -3     1328.64     1514.80    384.64 o 
   8  16  -3     1746.75     1743.83    315.57 o 
   9  16  -3      429.29     1201.42    347.09 o 
  10  16  -3     2158.99     3084.10    581.14 o 
   1  17  -3     2130.90     2190.15    306.41 o 
   2  17  -3     1135.13     1896.50    322.41 o 
   3  17  -3      377.05     1014.49    287.53 o 
   4  17  -3     1869.99     1626.88    286.04 o 
   5  17  -3      508.86      824.07    343.06 o 
   6  17  -3     1483.17     1460.26    413.77 o 
   7  17  -3     3319.88     3051.19    475.16 o 
   8  17  -3      333.72      641.22    381.78 o 
   9  17  -3      122.31      229.55    380.99 o 
   1  18  -3     2399.78     2459.87    433.86 o 
   2  18  -3     7541.62     7338.51    607.87 o 
   3  18  -3      484.62     1490.70    365.36 o 
   4  18  -3     7148.94     7719.79    477.92 o 
   5  18  -3      916.73     1026.63    304.85 o 
   6  18  -3     2491.43     2132.05    314.55 o 
   7  18  -3      746.87     1826.01    381.06 o 
   8  18  -3     4892.31     4181.79    520.80 o 
   1  19  -3     5920.59     5901.96    697.50 o 
   2  19  -3     3384.53     3064.42    334.50 o 
   3  19  -3      680.88     1044.48    320.33 o 
   4  19  -3      113.98     1155.32    392.40 o 
   5  19  -3      417.16     2113.75    513.18 o 
   6  19  -3     3385.12     3616.37    903.54 o 
   7  19  -3     3777.12     4093.16   1186.88 o 
   1  20  -3     1883.04     2678.95    625.99 o 
   2  20  -3     2398.84     2334.13    363.05 o 
   3  20  -3      490.27      820.11    347.34 o 
   4  20  -3     3607.03     2415.81    411.06 o 
   5  20  -3      566.65      747.40    622.21 o 
   1  21  -3      660.07     1808.41   1263.68 o 
   2  21  -3     2169.39     1564.91    393.13 o 
   3  21  -3      145.08     1643.99    827.05 o 
   4   0  -2    10998.76    10923.55    304.58 o 
   6   0  -2     1487.27     1581.97    222.05 o 
   8   0  -2     4787.41     4785.17    335.96 o 
  10   0  -2     9685.59    11319.72    607.52 o 
  12   0  -2    12955.10    14083.94    687.83 o 
  14   0  -2     7958.47     8080.65    607.36 o 
  16   0  -2      205.03      316.10    406.69 o 
   2   1  -2    27100.01    27124.47    401.58 o 
   3   1  -2     3775.43     3822.40    129.75 o 
   4   1  -2     9157.13     9650.86    204.15 o 
   5   1  -2   121536.41   120335.41   1625.48 o 
   6   1  -2    61920.96    62211.02    818.24 o 
   7   1  -2     4238.55     4204.37    215.09 o 
   8   1  -2     2407.62     2329.54    173.91 o 
   9   1  -2     5993.16     5817.95    257.19 o 
  10   1  -2     3173.67     3655.89    262.83 o 
  11   1  -2    27230.89    28568.74    660.52 o 
  12   1  -2     1313.35     2277.28    272.20 o 
  13   1  -2     7966.61     7911.31    419.52 o 
  14   1  -2       56.56      691.89    386.23 o 
  15   1  -2      571.65      861.66    318.48 o 
  16   1  -2     3150.56     2077.81    381.59 o 
   1   2  -2     8085.18     8187.38    269.39 o 
   2   2  -2    97433.49    97535.46   1384.27 o 
   3   2  -2     8466.41    10796.76    269.21 o 
   4   2  -2    15764.59    15712.44    285.54 o 
   5   2  -2    16990.04    16335.98    326.08 o 
   6   2  -2    11968.86    12770.22    282.38 o 
   7   2  -2     8527.54     8670.36    249.46 o 
   8   2  -2    40574.75    39417.69    645.20 o 
   9   2  -2     1703.40     1478.52    177.84 o 
  10   2  -2     5409.48     5372.24    293.76 o 
  11   2  -2      398.59     1239.80    369.71 o 
  12   2  -2     4569.04     4552.30    335.56 o 
  13   2  -2      456.43     1003.87    352.36 o 
  14   2  -2     5416.17     5891.24    462.30 o 
  15   2  -2     5587.23     6021.53    451.92 o 
  16   2  -2      854.48      922.30    431.70 o 
   0   3  -2    27959.72    27309.07    503.91 o 
   1   3  -2   111440.88   112608.47   1629.18 o 
   2   3  -2    11081.83    11667.38    251.43 o 
   3   3  -2       89.38      617.44    172.36 o 
   4   3  -2     1270.09     1089.19    102.40 o 
   5   3  -2     1021.27      932.71    103.36 o 
   6   3  -2   134690.38   134252.97   1753.69 o 
   7   3  -2    12872.30    12170.08    285.98 o 
   8   3  -2     9081.18     9410.37    289.88 o 
   9   3  -2     4014.09     4260.56    234.00 o 
  10   3  -2      174.14     1201.95    251.96 o 
  11   3  -2     1298.99     2230.83    577.03 o 
  12   3  -2     1957.96     2573.44    286.67 o 
  13   3  -2      959.22     1417.33    438.21 o 
  14   3  -2      610.77      820.79    288.12 o 
  15   3  -2      474.77     1404.97    343.46 o 
  16   3  -2    20306.79    18757.53    780.79 o 
   0   4  -2     4544.53     4888.73    199.90 o 
   1   4  -2    16734.56    17526.63    283.79 o 
   2   4  -2     7664.20     7719.54    180.15 o 
   3   4  -2     7780.16     8191.99    205.05 o 
   4   4  -2     3908.04     3477.40    132.03 o 
   5   4  -2    72331.52    69751.95    919.48 o 
   6   4  -2    40904.79    39124.68    581.95 o 
   7   4  -2    41278.86    40847.34    675.25 o 
   8   4  -2     3269.92     3265.98    210.46 o 
   9   4  -2      287.67      924.92    306.73 o 
  10   4  -2     1749.72     2222.85    216.63 o 
  11   4  -2       98.58     1536.60    372.06 o 
  12   4  -2     4058.65     3910.45    362.94 o 
  13   4  -2      373.55      992.35    267.48 o 
  14   4  -2      198.17     1207.45    448.28 o 
  15   4  -2    10684.83    11133.57    614.70 o 
   0   5  -2    74125.46    78591.86   1645.34 o 
   1   5  -2     7119.36     6567.08    165.71 o 
   2   5  -2     5533.45     6426.21    178.56 o 
   3   5  -2     1305.44     1406.71    146.93 o 
   4   5  -2    30871.32    30701.80    428.07 o 
   5   5  -2    43234.75    41710.46    578.65 o 
   6   5  -2   126672.02   123672.15   1584.50 o 
   7   5  -2    32268.41    32223.04    538.88 o 
   8   5  -2     9826.10     9562.03    314.91 o 
   9   5  -2     1135.13     1429.25    204.91 o 
  10   5  -2    16778.03    15672.50    464.54 o 
  11   5  -2     3472.32     3415.74    265.18 o 
  12   5  -2     2239.11     2595.98    320.25 o 
  13   5  -2     5228.96     5358.35    394.52 o 
  14   5  -2     1005.48     1340.25    345.12 o 
  15   5  -2      380.12      870.36    697.51 o 
   0   6  -2    25968.84    26265.75    598.63 o 
   1   6  -2    85286.12    86925.23   1170.21 o 
   2   6  -2   132332.44   130887.63   1682.80 o 
   3   6  -2        3.12      217.98    168.67 o 
   4   6  -2    62849.88    62298.22    859.80 o 
   5   6  -2    24436.56    25237.85    419.41 o 
   6   6  -2    10803.12    10719.01    286.92 o 
   7   6  -2    22110.33    22692.85    425.40 o 
   8   6  -2      399.06     1141.17    250.67 o 
   9   6  -2     1982.87     2284.72    313.30 o 
  10   6  -2     1400.54     1607.97    218.10 o 
  11   6  -2     2259.83     2764.49    278.01 o 
  12   6  -2     6491.25     7204.98    454.99 o 
  13   6  -2     2431.19     2992.55    408.62 o 
  14   6  -2       79.38      614.98    365.84 o 
  15   6  -2     1724.24     1480.64    378.63 o 
   0   7  -2     7868.89     7384.87    290.47 o 
   1   7  -2    79397.17    79956.34    989.93 o 
   2   7  -2    14610.35    13442.62    269.22 o 
   3   7  -2     9686.12     9382.30    231.41 o 
   4   7  -2    21840.27    21940.14    371.24 o 
   5   7  -2    16333.27    17194.84    320.50 o 
   6   7  -2    19537.43    20245.62    411.41 o 
   7   7  -2    15644.19    16355.43    425.01 o 
   8   7  -2     3420.79     3624.40    298.29 o 
   9   7  -2     1876.91     1602.76    216.34 o 
  10   7  -2    10415.72    10736.41    412.59 o 
  11   7  -2      326.41      954.98    322.65 o 
  12   7  -2     1776.84     2386.63    348.92 o 
  13   7  -2     5836.50     5845.94    690.31 o 
  14   7  -2      184.68      211.71    415.65 o 
  15   7  -2      262.32     1153.22    404.92 o 
   0   8  -2    25825.05    25774.51    571.87 o 
   1   8  -2    56693.85    55626.61    862.42 o 
   2   8  -2   102603.17   101235.13   1407.34 o 
   3   8  -2      730.27      901.91    129.05 o 
   4   8  -2    15151.54    14756.04    341.23 o 
   5   8  -2     1036.31     1343.26    167.63 o 
   6   8  -2     9397.64    10029.86    358.22 o 
   7   8  -2    12707.85    12594.02    489.96 o 
   8   8  -2    20278.61    20476.40    552.59 o 
   9   8  -2      402.25     1292.04    258.86 o 
  10   8  -2     3487.30     3745.51    331.92 o 
  11   8  -2     4225.28     3996.55    310.33 o 
  12   8  -2     2734.83     2493.40    428.13 o 
  13   8  -2    10879.17    11434.11   1105.72 o 
  14   8  -2      229.67      446.26    413.38 o 
  15   8  -2      255.18      664.68    607.02 o 
   0   9  -2     1062.17     1117.19    184.77 o 
   1   9  -2     4667.69     4610.61    186.72 o 
   2   9  -2    19486.49    19297.55    378.75 o 
   3   9  -2     9617.23     9832.01    262.61 o 
   4   9  -2      301.56      868.65    151.54 o 
   5   9  -2    17035.04    17295.24    451.71 o 
   6   9  -2     2092.96     2269.82    200.66 o 
   7   9  -2    12614.86    12910.82    429.37 o 
   8   9  -2     3796.90     3919.86    318.86 o 
   9   9  -2    11169.80    11626.85    543.56 o 
  10   9  -2     2189.05     1867.56    242.04 o 
  11   9  -2      418.83     1876.47    356.94 o 
  12   9  -2     2664.91     2042.09    519.20 o 
  13   9  -2     5258.01     4730.48    451.33 o 
  14   9  -2     1354.86     1470.39    362.67 o 
   0  10  -2    10658.30    10856.13    597.64 o 
   1  10  -2     1693.02     2144.98    160.25 o 
   2  10  -2     3106.67     2989.87    187.19 o 
   3  10  -2      261.19      588.94    146.66 o 
   4  10  -2     7359.97     7308.57    245.65 o 
   5  10  -2    11256.15    11788.76    356.82 o 
   6  10  -2     7728.52     8252.42    325.74 o 
   7  10  -2    34799.46    36236.41    756.42 o 
   8  10  -2    11820.81    11934.98    471.69 o 
   9  10  -2       42.07      969.95    389.08 o 
  10  10  -2     3574.10     3621.97    332.81 o 
  11  10  -2      603.56     1041.19    304.45 o 
  12  10  -2      530.20     1136.93    314.77 o 
  13  10  -2    10414.96    10543.00    935.71 o 
  14  10  -2     2202.49     1541.39    363.21 o 
   0  11  -2     4492.58     3986.00    382.54 o 
   1  11  -2     6459.57     6348.40    250.74 o 
   2  11  -2      336.85      956.56    205.62 o 
   3  11  -2     1805.21     2135.65    257.13 o 
   4  11  -2     3856.18     4417.88    276.99 o 
   5  11  -2    46809.15    48093.16   1062.30 o 
   6  11  -2      477.44      875.22    215.47 o 
   7  11  -2     5283.26     5384.89    323.46 o 
   8  11  -2     8090.09     7402.86    405.10 o 
   9  11  -2     3190.19     4453.27    468.55 o 
  10  11  -2     4321.16     3746.05    332.61 o 
  11  11  -2      718.30      893.26    277.07 o 
  12  11  -2      433.69      512.43    334.02 o 
  13  11  -2     2173.87     2424.00    459.98 o 
   0  12  -2     1105.48     1626.95    238.60 o 
   1  12  -2    13046.95    12621.76    375.78 o 
   2  12  -2     1892.42     2383.65    219.40 o 
   3  12  -2     3636.43     3588.19    294.20 o 
   4  12  -2    31240.27    30886.29    603.43 o 
   5  12  -2      679.07      959.89    206.13 o 
   6  12  -2    11246.27    11587.38    393.23 o 
   7  12  -2    18031.13    17679.47    631.48 o 
   8  12  -2      909.97     1253.67    263.93 o 
   9  12  -2    26561.47    26127.64    731.05 o 
  10  12  -2     1095.47     1253.11    297.68 o 
  11  12  -2       11.28      371.71    387.41 o 
  12  12  -2      509.78      882.84    327.64 o 
  13  12  -2      298.00     1267.28    444.61 o 
   0  13  -2    45289.80    46540.48   1052.35 o 
   1  13  -2      329.74     1554.36    380.60 o 
   2  13  -2    10160.08     9998.46    343.28 o 
   3  13  -2     4358.76     5066.07    289.95 o 
   4  13  -2    10884.81    10307.40    446.90 o 
   5  13  -2    40543.10    40998.77    912.28 o 
   6  13  -2       67.41      500.91    307.44 o 
   7  13  -2     4985.43     5313.58    334.39 o 
   8  13  -2     6121.58     6249.43    423.88 o 
   9  13  -2      663.48      989.84    296.67 o 
  10  13  -2    17077.73    16642.49    588.67 o 
  11  13  -2      438.39     1183.49    336.84 o 
  12  13  -2     2598.02     2311.75    392.13 o 
   0  14  -2    14940.62    13731.02    958.07 o 
   1  14  -2    10718.93    10122.97    365.94 o 
   2  14  -2     2330.08     2518.67    234.62 o 
   3  14  -2     5363.60     5371.19    287.50 o 
   4  14  -2    16940.77    16704.14    452.39 o 
   5  14  -2     1304.87     1151.36    214.05 o 
   6  14  -2     7973.83     7839.09    450.33 o 
   7  14  -2     1273.00     1734.47    261.63 o 
   8  14  -2     1304.84     1359.06    393.35 o 
   9  14  -2    14962.80    14215.06    951.37 o 
  10  14  -2     1056.71     1942.89    419.95 o 
  11  14  -2      507.10     1262.99    678.85 o 
  12  14  -2      550.41      812.05    415.14 o 
   0  15  -2    65633.77    68767.02   1662.29 o 
   1  15  -2      898.89     1529.65    337.68 o 
   2  15  -2    18589.98    17707.53    531.62 o 
   3  15  -2      203.53      815.18    225.44 o 
   4  15  -2      711.17     1200.61    239.77 o 
   5  15  -2     1057.97     1240.01    260.25 o 
   6  15  -2     3638.19     4161.97    411.28 o 
   7  15  -2     7902.03     8016.88    903.70 o 
   8  15  -2      523.04     1496.25    434.78 o 
   9  15  -2      270.85      401.10    282.91 o 
  10  15  -2     4091.45     3680.01    454.06 o 
  11  15  -2      461.27      993.07    318.90 o 
   0  16  -2      991.45      952.48    318.11 o 
   1  16  -2     4551.94     4565.67    300.97 o 
   2  16  -2      546.39      773.93    322.87 o 
   3  16  -2     5995.61     6552.58    335.38 o 
   4  16  -2     3051.48     3132.05    399.87 o 
   5  16  -2     3212.34     3653.25    322.17 o 
   6  16  -2     1143.68     1361.66    243.32 o 
   7  16  -2      351.33      502.70    287.89 o 
   8  16  -2     6015.27     5532.11    468.86 o 
   9  16  -2     4739.38     5031.82    492.34 o 
  10  16  -2     4209.14     4101.11    443.35 o 
   0  17  -2     1370.95     1975.64    355.30 o 
   1  17  -2     1572.29     1593.52    287.63 o 
   2  17  -2     4640.51     4452.00    368.74 o 
   3  17  -2     3297.64     3109.56    323.10 o 
   4  17  -2     3255.71     3203.62    301.21 o 
   5  17  -2    16367.97    16815.03    809.87 o 
   6  17  -2       91.32      499.22    303.55 o 
   7  17  -2     6668.59     6425.21    438.96 o 
   8  17  -2      267.44      529.61    383.86 o 
   9  17  -2      572.86     1053.69    342.67 o 
   0  18  -2      571.25     1626.48    958.39 o 
   1  18  -2      502.08     1130.37    272.67 o 
   2  18  -2     5130.69     5107.20    633.47 o 
   3  18  -2     5557.74     4903.96    603.44 o 
   4  18  -2     6652.20     6261.46    605.00 o 
   5  18  -2     1012.57     1838.58    523.48 o 
   6  18  -2     5402.19     5878.08    877.46 o 
   7  18  -2     2254.67     1763.53    321.57 o 
   8  18  -2        3.63     1067.47    402.88 o 
   0  19  -2     6656.06     7829.85    818.16 o 
   1  19  -2       92.14     1067.28    314.92 o 
   2  19  -2      564.32     1228.81    356.45 o 
   3  19  -2     1921.43     1711.56    277.71 o 
   4  19  -2     1551.39     1549.99    404.87 o 
   5  19  -2    32561.89    32780.42   1117.16 o 
   6  19  -2      507.83      885.99    304.17 o 
   7  19  -2     4400.90     3643.09    567.69 o 
   0  20  -2      473.18     4388.41    815.46 o 
   1  20  -2     2747.23     2592.95    493.23 o 
   2  20  -2      630.63     1715.41    435.18 o 
   3  20  -2      391.49     1256.48    427.70 o 
   4  20  -2     3029.06     1832.05    475.30 o 
   5  20  -2     1868.37     1455.01    461.79 o 
   0  21  -2    29602.60    25810.72   1826.80 o 
   1  21  -2      802.45     2062.48    628.71 o 
   2  21  -2     1743.86     1219.22    378.63 o 
   3  21  -2     1572.80     1862.43    417.06 o 
   4   0  -1    24323.76    25017.20    533.35 o 
   6   0  -1     3113.03     3105.32    239.22 o 
   8   0  -1      590.37      637.81    189.80 o 
  10   0  -1    17732.98    17399.32    710.03 o 
  12   0  -1    17544.31    18761.18    790.25 o 
  14   0  -1      848.93     1834.36    893.73 o 
  16   0  -1      869.86     3090.73   2190.80 o 
   2   1  -1    11811.54    11947.01    224.66 o 
   3   1  -1       45.74      887.36    137.90 o 
   4   1  -1    13576.79    14330.24    262.44 o 
   5   1  -1    34724.23    36076.22    538.66 o 
   6   1  -1     5917.70     6337.99    218.49 o 
   7   1  -1     7832.83     7868.28    229.55 o 
   8   1  -1     2059.43     1979.49    167.24 o 
   9   1  -1    10644.43    11655.42    340.09 o 
  10   1  -1     2379.86     2531.28    273.68 o 
  11   1  -1     3069.11     3405.65    304.71 o 
  12   1  -1      687.46     1420.71    303.03 o 
  13   1  -1    13023.01    13780.36    564.96 o 
  14   1  -1      209.17      720.64    360.57 o 
  15   1  -1      756.22     1781.39    385.54 o 
  16   1  -1       69.97      685.25    379.07 o 
   1   2  -1     6187.71     6568.70    353.55 o 
   2   2  -1    15010.09    15113.67    231.71 o 
   3   2  -1     1438.12     2308.05    197.43 o 
   4   2  -1    12333.72    13041.73    246.47 o 
   5   2  -1    12627.61    12592.20    262.47 o 
   6   2  -1     5970.36     6090.61    223.42 o 
   7   2  -1    15049.50    15612.45    332.27 o 
   8   2  -1     2827.91     3166.76    184.71 o 
   9   2  -1    12968.16    12799.21    341.84 o 
  10   2  -1     7602.03     7757.29    333.17 o 
  11   2  -1     1800.92     1829.20    273.75 o 
  12   2  -1     4814.04     5644.14    500.57 o 
  13   2  -1      170.24      890.25    277.86 o 
  14   2  -1      377.03     1336.68    295.93 o 
  15   2  -1     3696.69     2673.13    379.09 o 
  16   2  -1      629.59      985.53    791.70 o 
   1   3  -1    14189.56    14176.04    256.29 o 
   2   3  -1     5103.72     5672.55    144.20 o 
   3   3  -1    14920.11    15155.19    277.30 o 
   4   3  -1     8229.12     8188.38    192.00 o 
   5   3  -1     2280.57     2962.05    164.12 o 
   6   3  -1    13394.26    12834.33    283.07 o 
   7   3  -1    15767.09    16201.50    342.08 o 
   8   3  -1     3464.12     3501.59    202.40 o 
   9   3  -1     7901.33     7447.22    302.32 o 
  10   3  -1     5478.72     5311.74    370.55 o 
  11   3  -1      501.43      823.86    233.40 o 
  12   3  -1     1184.96     1143.71    253.67 o 
  13   3  -1      863.81     1035.87    385.71 o 
  14   3  -1      640.60     1031.10    406.35 o 
  15   3  -1      271.61     1394.56    445.45 o 
  16   3  -1      197.34      909.81    758.12 o 
   1   4  -1    11461.82    12020.88    218.15 o 
   2   4  -1    16007.52    15943.70    254.71 o 
   3   4  -1     1063.73     1147.02    103.16 o 
   4   4  -1     9611.53     9489.21    215.19 o 
   5   4  -1     3450.25     3342.65    155.80 o 
   6   4  -1   101815.75    97512.62   1419.42 o 
   7   4  -1    39870.70    38740.82    639.80 o 
   8   4  -1    16993.37    16012.20    358.15 o 
   9   4  -1     1729.09     2269.71    211.82 o 
  10   4  -1     2143.78     2776.88    258.91 o 
  11   4  -1     2093.28     2069.82    290.64 o 
  12   4  -1     7565.46     8035.54    423.49 o 
  13   4  -1      455.50      636.20    260.65 o 
  14   4  -1     3771.86     3921.47    440.52 o 
  15   4  -1    10246.12     9733.34    593.48 o 
   1   5  -1    37266.75    36117.86    525.71 o 
   2   5  -1     1527.55     1876.44    112.86 o 
   3   5  -1    16023.84    14653.74    249.46 o 
   4   5  -1    10044.59     9672.38    267.13 o 
   5   5  -1     9673.86     9583.75    221.69 o 
   6   5  -1    32331.80    30653.24    489.24 o 
   7   5  -1    55320.68    53788.11    789.00 o 
   8   5  -1     1442.95     1681.49    222.47 o 
   9   5  -1     4047.71     4482.88    282.31 o 
  10   5  -1     5158.27     5046.18    307.84 o 
  11   5  -1    12536.07    11985.42    466.34 o 
  12   5  -1     3728.59     4363.60    368.40 o 
  13   5  -1    14523.34    14238.40    634.60 o 
  14   5  -1      211.65     1105.50    414.05 o 
  15   5  -1      336.57      852.85    384.67 o 
   1   6  -1    56328.65    56338.26    742.48 o 
   2   6  -1    53880.72    51474.97    778.69 o 
   3   6  -1      849.32      694.11     87.37 o 
   4   6  -1    15942.75    16567.67    326.12 o 
   5   6  -1     2349.52     2555.92    158.58 o 
   6   6  -1    27470.97    26942.50    448.97 o 
   7   6  -1    32554.83    32148.05    512.60 o 
   8   6  -1    14032.23    14512.00    392.34 o 
   9   6  -1      748.21      917.30    222.04 o 
  10   6  -1     5014.24     4619.83    301.25 o 
  11   6  -1    10127.30    10426.88    476.81 o 
  12   6  -1    10488.06    11269.04    547.56 o 
  13   6  -1     1829.17     2057.87    312.32 o 
  14   6  -1     1578.42     1765.63    396.78 o 
  15   6  -1     2254.81     2649.59    395.72 o 
   1   7  -1    95216.24    95012.66   1356.42 o 
   2   7  -1    14226.05    13416.24    264.73 o 
   3   7  -1    75074.85    73162.78   1036.22 o 
   4   7  -1    16715.91    16416.44    314.05 o 
   5   7  -1     1179.42     1254.23    136.74 o 
   6   7  -1     8660.03     8531.76    275.86 o 
   7   7  -1    12949.65    12553.60    369.61 o 
   8   7  -1     9444.53     9352.35    361.56 o 
   9   7  -1     3866.93     4034.89    279.86 o 
  10   7  -1     2096.37     1848.35    277.21 o 
  11   7  -1     8485.52     8863.85    406.10 o 
  12   7  -1     8587.37     8976.75    546.25 o 
  13   7  -1     2903.93     4078.78    857.12 o 
  14   7  -1     1662.22     2029.08    372.23 o 
  15   7  -1      171.09      747.55    363.28 o 
   1   8  -1    84996.19    84200.74   1122.26 o 
   2   8  -1    21127.91    19256.61    340.51 o 
   3   8  -1    18924.30    17725.10    347.09 o 
   4   8  -1     1329.71     1462.69    150.24 o 
   5   8  -1     2456.78     2511.88    171.68 o 
   6   8  -1     2440.33     2830.36    232.87 o 
   7   8  -1     8504.33     9341.54    353.92 o 
   8   8  -1     8841.80     8714.54    374.59 o 
   9   8  -1    12048.30    12986.04    444.57 o 
  10   8  -1      811.00     1430.29    252.57 o 
  11   8  -1     8294.32     8981.01    568.30 o 
  12   8  -1     2662.80     2855.58    372.19 o 
  13   8  -1     6104.80     6347.07    561.21 o 
  14   8  -1     1137.55     1367.74    362.56 o 
  15   8  -1      124.23     1198.47    479.59 o 
   1   9  -1    26842.37    26103.98    440.91 o 
   2   9  -1    23306.64    21614.47    381.26 o 
   3   9  -1     6661.11     6647.42    223.74 o 
   4   9  -1      255.19      584.52    181.84 o 
   5   9  -1     1767.50     1757.37    184.67 o 
   6   9  -1     1800.78     1901.37    231.09 o 
   7   9  -1     7510.70     8131.95    473.75 o 
   8   9  -1    29924.01    28995.04    628.23 o 
   9   9  -1    13274.85    12951.51    440.33 o 
  10   9  -1     1557.89     1733.45    371.80 o 
  11   9  -1     3751.25     4028.26    359.82 o 
  12   9  -1     8432.64     8764.91    604.18 o 
  13   9  -1      644.83     1020.79    479.89 o 
  14   9  -1    10917.23    10048.74    963.55 o 
   1  10  -1      909.30      859.33    122.58 o 
   2  10  -1     1123.34     1181.73    142.13 o 
   3  10  -1     3329.74     3756.37    289.71 o 
   4  10  -1     6200.43     6928.91    283.71 o 
   5  10  -1    24244.29    24346.45    510.29 o 
   6  10  -1    12801.21    13241.47    374.94 o 
   7  10  -1    26872.63    26870.12    620.71 o 
   8  10  -1     8662.63     9256.20    448.61 o 
   9  10  -1    13545.44    14069.44    539.89 o 
  10  10  -1     1546.51     1731.78    270.84 o 
  11  10  -1     6961.59     6895.49    411.94 o 
  12  10  -1      322.03      478.19    354.37 o 
  13  10  -1     9962.00     9554.94    575.40 o 
  14  10  -1     3414.76     3512.05    460.21 o 
   1  11  -1     3725.60     3901.70    214.11 o 
   2  11  -1     9017.81     8652.78    277.07 o 
   3  11  -1     1056.24     1159.39    179.36 o 
   4  11  -1     1689.12     1645.29    186.77 o 
   5  11  -1     5473.18     5157.18    331.19 o 
   6  11  -1     1371.88     1597.67    221.62 o 
   7  11  -1     5906.99     6569.71    354.20 o 
   8  11  -1     1509.88     1724.77    289.83 o
[truncated: 421,402 more chars]
